# Supplementary material for: Diethyl 4-(4-acetamido­phenyl)-2,6-dimethyl-1,4-dihydro­pyridine-3,5-dicarboxyl­ate
Source: Acta Crystallogr Sect E Struct Rep Online. 2012 Jul 25;68(Pt 8):o2536. doi: 10.1107/S160053681202750X (PMC3414982; doi:10.1107/S160053681202750X)
Supplement: Supplementary file 1 [file e-68-o2536-sup1.cif]

##############################################################################
#                                                                            #
# This CIF contains the data in a paper accepted for publication in          #
# Acta Crystallographica Section E. It conforms to the requirements of       #
# Notes for Authors for Acta Crystallographica Section E, and has been       #
# peer reviewed under the auspices of the IUCr Commission on Journals.       #
#                                                                            #
# Full details of the Crystallographic Information File format               #
# are given in the paper "The Crystallographic Information File (CIF):       #
# a New Standard Archive File for Crystallography" by S. R. Hall, F. H.      #
# Allen and I. D. Brown [Acta Cryst. (1991), A47, 655-685].                  #
#                                                                            #
# The current version of the core CIF dictionary is obtainable from          #
# ftp://ftp.iucr.org/pub/cif_core.dic.                                       #
#                                                                            #
# Software is freely available for graphical display of the structure(s)     #
# in this CIF. For information consult the CIF software page                 #
# http://www.iucr.org/resources/cif/software.                                #
#                                                                            #
# This file may be used for bona fide research purposes within the           #
# scientific community so long as proper attribution is given to the journal # 
# article from which it was obtained.                                        #
#                                                                            #
##############################################################################
data_I
_audit_creation_method
;
  Olex2 1.2-beta
  (compiled 2012.01.17 svn.r2163, GUI svn.r4036)
;
_chemical_name_systematic
;
Diethyl 
4-(4-acetamidophenyl)-2,6-dimethyl-1,4-dihydropyridine-3,5-dicarboxylate
;
_chemical_name_common     ?
_chemical_formula_moiety     'C21 H26 N2 O5'
_chemical_formula_sum     'C21 H26 N2 O5'
_chemical_formula_iupac     'C21 H26 N2 O5'
_chemical_formula_weight     386.44
_chemical_melting_point     256
_space_group_crystal_system     monoclinic
_space_group_name_H-M_alt     'P 21/n'
_space_group_name_Hall     '-P 2yn'
loop_
    _symmetry_equiv_pos_as_xyz
    _space_group_symop_id
    'x, y, z' 1
    '-x+1/2, y+1/2, -z+1/2' 2
    '-x, -y, -z' 3
    'x-1/2, -y-1/2, z-1/2' 4
_cell_length_a     11.3359(7)
_cell_length_b     12.1934(7)
_cell_length_c     15.3262(9)
_cell_angle_alpha     90.00
_cell_angle_beta     109.7450(10)
_cell_angle_gamma     90.00
_cell_volume     1993.9(2)
_cell_formula_units_Z     4
_cell_measurement_reflns_used     15313
_cell_measurement_theta_min     1.95
_cell_measurement_theta_max     28.34
_cell_measurement_temperature     150
_exptl_crystal_description     block
_exptl_crystal_colour     'clear colourless'
_exptl_crystal_size_max     0.2
_exptl_crystal_size_mid     0.2
_exptl_crystal_size_min     0.15
_exptl_crystal_density_diffrn     1.287
_exptl_crystal_density_meas     ?
_exptl_crystal_density_method     'not measured'
_exptl_crystal_F_000     824
_exptl_absorpt_coefficient_mu     0.092
_exptl_absorpt_correction_type     multi-scan
_exptl_absorpt_process_details     '(SADABS; Bruker, 2001)'
_exptl_absorpt_correction_T_min     0.976
_exptl_absorpt_correction_T_max     0.988
_exptl_special_details     ?
_diffrn_ambient_temperature     150
_diffrn_radiation_type     MoK\a
_diffrn_radiation_wavelength     0.71073
_diffrn_radiation_monochromator     graphite
_diffrn_measurement_device_type     'Bruker APEXII CCD area-detector'
_diffrn_measurement_method     '\w and \f scans'
_diffrn_detector_area_resol_mean     8
_diffrn_reflns_number     15313
_diffrn_reflns_av_R_equivalents     0.0271
_diffrn_reflns_theta_min     1.95
_diffrn_reflns_theta_max     28.34
_diffrn_reflns_theta_full     25.00
_diffrn_measured_fraction_theta_max     0.923
_diffrn_measured_fraction_theta_full     0.999
_diffrn_reflns_limit_h_min     -15
_diffrn_reflns_limit_h_max     14
_diffrn_reflns_limit_k_min     -15
_diffrn_reflns_limit_k_max     14
_diffrn_reflns_limit_l_min     -18
_diffrn_reflns_limit_l_max     19
_diffrn_standards_number     ?
_diffrn_standards_interval_count     ?
_diffrn_standards_interval_time     ?
_diffrn_standards_decay_%     ?
_refine_special_details
;
Refinement of <i>F</i>^2^ against ALL reflections. The weighted <i>R</i>-factor
<i>wR</i> and goodness of fit <i>S</i> are based on <i>F</i>^2^, conventional
<i>R</i>-factors <i>R</i> are based on <i>F</i>, with <i>F</i> set to zero for
negative <i>F</i>^2^. The threshold expression of <i>F</i>^2^ >
\s(<i>F</i>^2^) is used only for calculating <i>R</i>-factors(gt) <i>etc</i>.
and is not relevant to the choice of reflections for refinement.
<i>R</i>-factors based on <i>F</i>^2^ are statistically about twice as large
as those based on <i>F</i>, and <i>R</i>- factors based on ALL data will be
even larger.
;
_reflns_number_total     4593
_reflns_number_gt     3602
_reflns_threshold_expression     >2sigma(I)
_refine_ls_structure_factor_coef     Fsqd
_refine_ls_matrix_type     full
_refine_ls_R_factor_all     0.0577
_refine_ls_R_factor_gt     0.0431
_refine_ls_wR_factor_gt     0.1115
_refine_ls_wR_factor_ref     0.1202
_refine_ls_goodness_of_fit_ref     1.049
_refine_ls_restrained_S_all     1.049
_refine_ls_number_reflns     4593
_refine_ls_number_parameters     266
_refine_ls_number_restraints     0
_refine_ls_hydrogen_treatment     mixed
_refine_ls_weighting_scheme     calc
_refine_ls_weighting_details
         'calc w=1/[\s^2^(Fo^2^)+(0.0575P)^2^+0.5603P] where P=(Fo^2^+2Fc^2^)/3'
_atom_sites_solution_hydrogens     geom
_atom_sites_solution_primary     direct
_atom_sites_solution_secondary     difmap
_refine_ls_shift/su_max     0.000
_refine_ls_shift/su_mean     0.000
_refine_diff_density_max     0.281
_refine_diff_density_min     -0.202
_refine_ls_extinction_method     none
_refine_ls_extinction_coef     ?
loop_
    _atom_type_symbol
    _atom_type_description
    _atom_type_scat_dispersion_real
    _atom_type_scat_dispersion_imag
    _atom_type_scat_source
    C C 0.0033 0.0016 'International Tables Vol C Tables 4.2.6.8 and 6.1.1.4'
    H H 0.0000 0.0000 'International Tables Vol C Tables 4.2.6.8 and 6.1.1.4'
    N N 0.0061 0.0033 'International Tables Vol C Tables 4.2.6.8 and 6.1.1.4'
    O O 0.0106 0.0060 'International Tables Vol C Tables 4.2.6.8 and 6.1.1.4'
_computing_data_collection     'APEX2 (Bruker, 2007)'
_computing_cell_refinement     'SAINT (Bruker, 2007)'
_computing_data_reduction     'SAINT (Bruker, 2007)'
_computing_structure_solution     'SHELXS97 (Sheldrick, 2008)'
_computing_structure_refinement     'SHELXL97 (Sheldrick, 2008)'
_computing_molecular_graphics     'OLEX2 (Dolomanov <i>et al.</i>, 2009)'
_computing_publication_material     'OLEX2 (Dolomanov <i>et al.</i>, 2009)'
loop_
    _atom_site_type_symbol
    _atom_site_label
    _atom_site_fract_x
    _atom_site_fract_y
    _atom_site_fract_z
    _atom_site_U_iso_or_equiv
    _atom_site_adp_type
    _atom_site_calc_flag
    _atom_site_refinement_flags
    _atom_site_occupancy
    _atom_site_symmetry_multiplicity
    _atom_site_disorder_assembly
    _atom_site_disorder_group
    O O5 0.66512(9) 0.67514(10) 0.46869(8) 0.0399(3) Uani d . 1 1 . .
    O O2 0.05682(10) 0.56346(9) 0.19250(8) 0.0364(3) Uani d . 1 1 . .
    N N1 -0.12494(11) 0.70015(10) 0.40319(9) 0.0314(3) Uani d . 1 1 . .
    H H1 -0.1795(16) 0.6891(14) 0.4328(12) 0.037(5) Uiso d . 1 1 . .
    O O3 0.03829(10) 0.94192(9) 0.23298(7) 0.0334(3) Uani d . 1 1 . .
    O O4 -0.04968(10) 1.01757(8) 0.32887(7) 0.0345(3) Uani d . 1 1 . .
    C C13 -0.10344(19) 1.20435(14) 0.33222(14) 0.0474(4) Uani d . 1 1 . .
    H H13A -0.1056 1.2765 0.3036 0.071 Uiso calc R 1 1 . .
    H H13B -0.0550 1.2090 0.3985 0.071 Uiso calc R 1 1 . .
    H H13C -0.1891 1.1807 0.3241 0.071 Uiso calc R 1 1 . .
    N N2 0.53871(11) 0.64292(10) 0.55364(9) 0.0285(3) Uani d . 1 1 . .
    H H2 0.5381(15) 0.6217(14) 0.6074(13) 0.037(5) Uiso d . 1 1 . .
    C C1 0.03998(12) 0.72957(11) 0.30406(10) 0.0249(3) Uani d . 1 1 . .
    H H1A 0.0423 0.7441 0.2404 0.030 Uiso calc R 1 1 . .
    C C2 -0.03113(12) 0.62288(12) 0.30116(10) 0.0281(3) Uani d . 1 1 . .
    O O1 -0.05548(11) 0.44057(10) 0.23947(9) 0.0455(3) Uani d . 1 1 . .
    C C3 -0.10251(13) 0.61059(12) 0.35593(11) 0.0304(3) Uani d . 1 1 . .
    C C4 -0.10146(12) 0.80695(12) 0.38358(10) 0.0274(3) Uani d . 1 1 . .
    C C20 0.65040(13) 0.64295(12) 0.54023(10) 0.0291(3) Uani d . 1 1 . .
    C C17 0.41948(12) 0.67243(11) 0.48949(10) 0.0259(3) Uani d . 1 1 . .
    C C18 0.39430(13) 0.67984(14) 0.39484(11) 0.0334(3) Uani d . 1 1 . .
    H H18 0.4597 0.6700 0.3699 0.040 Uiso calc R 1 1 . .
    C C19 0.27293(13) 0.70175(13) 0.33631(10) 0.0312(3) Uani d . 1 1 . .
    H H19 0.2568 0.7066 0.2714 0.037 Uiso calc R 1 1 . .
    C C14 0.17503(12) 0.71665(11) 0.36981(10) 0.0248(3) Uani d . 1 1 . .
    C C8 -0.01382(13) 0.53303(13) 0.24354(10) 0.0318(3) Uani d . 1 1 . .
    C C9 0.08124(17) 0.47931(15) 0.13380(12) 0.0435(4) Uani d . 1 1 . .
    H H9A 0.0033 0.4608 0.0825 0.052 Uiso calc R 1 1 . .
    H H9B 0.1134 0.4120 0.1702 0.052 Uiso calc R 1 1 . .
    C C10 0.17680(18) 0.52463(18) 0.09623(14) 0.0540(5) Uani d . 1 1 . .
    H H10A 0.1950 0.4704 0.0553 0.081 Uiso calc R 1 1 . .
    H H10B 0.2538 0.5415 0.1476 0.081 Uiso calc R 1 1 . .
    H H10C 0.1443 0.5917 0.0611 0.081 Uiso calc R 1 1 . .
    C C6 -0.16499(14) 0.89009(13) 0.42459(11) 0.0348(3) Uani d . 1 1 . .
    H H6A -0.2245 0.9327 0.3747 0.052 Uiso calc R 1 1 . .
    H H6B -0.1021 0.9394 0.4654 0.052 Uiso calc R 1 1 . .
    H H6C -0.2099 0.8525 0.4604 0.052 Uiso calc R 1 1 . .
    C C5 -0.02787(12) 0.82421(11) 0.33070(9) 0.0251(3) Uani d . 1 1 . .
    C C16 0.32309(13) 0.69036(14) 0.52466(10) 0.0336(3) Uani d . 1 1 . .
    H H16 0.3397 0.6877 0.5897 0.040 Uiso calc R 1 1 . .
    C C15 0.20282(13) 0.71204(14) 0.46516(10) 0.0339(3) Uani d . 1 1 . .
    H H15 0.1378 0.7240 0.4902 0.041 Uiso calc R 1 1 . .
    C C21 0.75834(14) 0.59981(14) 0.61983(11) 0.0377(4) Uani d . 1 1 . .
    H H21A 0.7863 0.5297 0.6023 0.057 Uiso calc R 1 1 . .
    H H21B 0.7316 0.5889 0.6737 0.057 Uiso calc R 1 1 . .
    H H21C 0.8275 0.6526 0.6354 0.057 Uiso calc R 1 1 . .
    C C11 -0.00926(12) 0.93072(12) 0.29325(10) 0.0263(3) Uani d . 1 1 . .
    C C12 -0.04350(15) 1.12340(12) 0.28729(12) 0.0353(3) Uani d . 1 1 . .
    H H12A -0.0888 1.1209 0.2196 0.042 Uiso calc R 1 1 . .
    H H12B 0.0448 1.1440 0.2980 0.042 Uiso calc R 1 1 . .
    C C7 -0.16252(16) 0.50641(13) 0.37219(13) 0.0410(4) Uani d . 1 1 . .
    H H7A -0.0973 0.4542 0.4058 0.062 Uiso calc R 1 1 . .
    H H7B -0.2130 0.4747 0.3125 0.062 Uiso calc R 1 1 . .
    H H7C -0.2165 0.5223 0.4089 0.062 Uiso calc R 1 1 . .
loop_
    _atom_site_aniso_label
    _atom_site_aniso_U_11
    _atom_site_aniso_U_22
    _atom_site_aniso_U_33
    _atom_site_aniso_U_12
    _atom_site_aniso_U_13
    _atom_site_aniso_U_23
    O5 0.0260(5) 0.0586(8) 0.0404(6) 0.0018(5) 0.0182(5) 0.0136(5)
    O2 0.0400(6) 0.0352(6) 0.0377(6) 0.0008(5) 0.0181(5) -0.0058(5)
    N1 0.0273(6) 0.0348(7) 0.0380(7) 0.0011(5) 0.0188(5) 0.0062(5)
    O3 0.0403(6) 0.0334(6) 0.0346(6) -0.0017(4) 0.0234(5) -0.0011(4)
    O4 0.0455(6) 0.0290(6) 0.0376(6) 0.0042(4) 0.0255(5) 0.0030(4)
    C13 0.0610(11) 0.0339(9) 0.0562(11) 0.0067(8) 0.0315(9) 0.0010(8)
    N2 0.0233(6) 0.0373(7) 0.0277(6) 0.0016(5) 0.0125(5) 0.0060(5)
    C1 0.0226(6) 0.0274(7) 0.0273(7) 0.0024(5) 0.0117(5) 0.0016(5)
    C2 0.0241(6) 0.0275(7) 0.0326(8) 0.0015(5) 0.0096(6) 0.0035(6)
    O1 0.0494(7) 0.0350(7) 0.0528(8) -0.0080(5) 0.0181(6) -0.0071(5)
    C3 0.0246(7) 0.0304(8) 0.0364(8) 0.0011(6) 0.0106(6) 0.0051(6)
    C4 0.0222(6) 0.0315(8) 0.0299(7) 0.0035(5) 0.0109(5) 0.0038(6)
    C20 0.0247(7) 0.0307(7) 0.0343(8) -0.0003(5) 0.0132(6) 0.0021(6)
    C17 0.0226(6) 0.0274(7) 0.0301(7) 0.0009(5) 0.0120(5) 0.0031(6)
    C18 0.0255(7) 0.0487(9) 0.0314(8) 0.0036(6) 0.0168(6) 0.0028(7)
    C19 0.0279(7) 0.0427(9) 0.0265(7) 0.0022(6) 0.0138(6) 0.0036(6)
    C14 0.0236(6) 0.0238(7) 0.0297(7) 0.0005(5) 0.0125(5) 0.0014(5)
    C8 0.0275(7) 0.0323(8) 0.0325(8) 0.0005(6) 0.0059(6) 0.0007(6)
    C9 0.0536(10) 0.0402(9) 0.0345(9) 0.0071(8) 0.0122(8) -0.0084(7)
    C10 0.0478(10) 0.0692(13) 0.0484(11) 0.0072(9) 0.0207(9) -0.0147(10)
    C6 0.0343(8) 0.0382(9) 0.0394(9) 0.0051(6) 0.0224(7) 0.0031(7)
    C5 0.0211(6) 0.0281(7) 0.0276(7) 0.0022(5) 0.0102(5) 0.0016(5)
    C16 0.0284(7) 0.0504(10) 0.0258(7) 0.0036(6) 0.0145(6) 0.0031(6)
    C15 0.0250(7) 0.0510(10) 0.0316(8) 0.0053(6) 0.0172(6) 0.0013(7)
    C21 0.0269(7) 0.0478(10) 0.0389(9) 0.0038(6) 0.0117(6) 0.0054(7)
    C11 0.0231(6) 0.0310(7) 0.0256(7) 0.0009(5) 0.0095(5) -0.0014(6)
    C12 0.0414(8) 0.0292(8) 0.0405(9) 0.0000(6) 0.0207(7) 0.0028(7)
    C7 0.0382(8) 0.0350(9) 0.0555(10) -0.0041(7) 0.0233(8) 0.0058(8)
_geom_special_details
;
All e.s.d.'s (except the e.s.d. in the dihedral angle between two l.s. planes)
are estimated using the full covariance matrix. The cell e.s.d.'s are taken
into account individually in the estimation of e.s.d.'s in distances, angles
and torsion angles; correlations between e.s.d.'s in cell parameters are only
used when they are defined by crystal symmetry. An approximate (isotropic)
treatment of cell e.s.d.'s is used for estimating e.s.d.'s involving l.s.
planes.
;
loop_
    _geom_bond_atom_site_label_1
    _geom_bond_atom_site_label_2
    _geom_bond_site_symmetry_2
    _geom_bond_distance
    _geom_bond_publ_flag
    O5 C20 . 1.2278(18) ?
    O2 C8 . 1.3469(19) ?
    O2 C9 . 1.4515(19) ?
    N1 H1 . 0.893(18) ?
    N1 C3 . 1.381(2) ?
    N1 C4 . 1.3824(19) ?
    O3 C11 . 1.2244(17) ?
    O4 C11 . 1.3410(17) ?
    O4 C12 . 1.4513(18) ?
    C13 H13A . 0.9800 ?
    C13 H13B . 0.9800 ?
    C13 H13C . 0.9800 ?
    C13 C12 . 1.492(2) ?
    N2 H2 . 0.867(18) ?
    N2 C20 . 1.3495(18) ?
    N2 C17 . 1.4230(18) ?
    C1 H1A . 1.0000 ?
    C1 C2 . 1.5231(19) ?
    C1 C14 . 1.5303(18) ?
    C1 C5 . 1.5173(18) ?
    C2 C3 . 1.357(2) ?
    C2 C8 . 1.461(2) ?
    O1 C8 . 1.2157(19) ?
    C3 C7 . 1.501(2) ?
    C4 C6 . 1.499(2) ?
    C4 C5 . 1.3615(19) ?
    C20 C21 . 1.501(2) ?
    C17 C18 . 1.384(2) ?
    C17 C16 . 1.3894(19) ?
    C18 H18 . 0.9500 ?
    C18 C19 . 1.391(2) ?
    C19 H19 . 0.9500 ?
    C19 C14 . 1.3833(19) ?
    C14 C15 . 1.388(2) ?
    C9 H9A . 0.9900 ?
    C9 H9B . 0.9900 ?
    C9 C10 . 1.494(3) ?
    C10 H10A . 0.9800 ?
    C10 H10B . 0.9800 ?
    C10 H10C . 0.9800 ?
    C6 H6A . 0.9800 ?
    C6 H6B . 0.9800 ?
    C6 H6C . 0.9800 ?
    C5 C11 . 1.464(2) ?
    C16 H16 . 0.9500 ?
    C16 C15 . 1.386(2) ?
    C15 H15 . 0.9500 ?
    C21 H21A . 0.9800 ?
    C21 H21B . 0.9800 ?
    C21 H21C . 0.9800 ?
    C12 H12A . 0.9900 ?
    C12 H12B . 0.9900 ?
    C7 H7A . 0.9800 ?
    C7 H7B . 0.9800 ?
    C7 H7C . 0.9800 ?
loop_
    _geom_angle_atom_site_label_1
    _geom_angle_atom_site_label_2
    _geom_angle_atom_site_label_3
    _geom_angle_site_symmetry_1
    _geom_angle_site_symmetry_3
    _geom_angle
    _geom_angle_publ_flag
    C8 O2 C9 . . 116.13(13) ?
    C3 N1 H1 . . 115.4(11) ?
    C3 N1 C4 . . 123.22(12) ?
    C4 N1 H1 . . 118.1(11) ?
    C11 O4 C12 . . 116.72(11) ?
    H13A C13 H13B . . 109.5 ?
    H13A C13 H13C . . 109.5 ?
    H13B C13 H13C . . 109.5 ?
    C12 C13 H13A . . 109.5 ?
    C12 C13 H13B . . 109.5 ?
    C12 C13 H13C . . 109.5 ?
    C20 N2 H2 . . 117.1(11) ?
    C20 N2 C17 . . 128.01(13) ?
    C17 N2 H2 . . 114.9(11) ?
    C2 C1 H1A . . 108.1 ?
    C2 C1 C14 . . 109.46(11) ?
    C14 C1 H1A . . 108.1 ?
    C5 C1 H1A . . 108.1 ?
    C5 C1 C2 . . 110.25(11) ?
    C5 C1 C14 . . 112.73(11) ?
    C3 C2 C1 . . 119.78(13) ?
    C3 C2 C8 . . 121.40(13) ?
    C8 C2 C1 . . 118.69(12) ?
    N1 C3 C7 . . 114.09(13) ?
    C2 C3 N1 . . 119.42(13) ?
    C2 C3 C7 . . 126.49(14) ?
    N1 C4 C6 . . 113.00(12) ?
    C5 C4 N1 . . 118.48(13) ?
    C5 C4 C6 . . 128.51(13) ?
    O5 C20 N2 . . 123.61(13) ?
    O5 C20 C21 . . 121.22(13) ?
    N2 C20 C21 . . 115.17(13) ?
    C18 C17 N2 . . 123.52(12) ?
    C18 C17 C16 . . 119.06(13) ?
    C16 C17 N2 . . 117.37(13) ?
    C17 C18 H18 . . 120.1 ?
    C17 C18 C19 . . 119.83(13) ?
    C19 C18 H18 . . 120.1 ?
    C18 C19 H19 . . 119.0 ?
    C14 C19 C18 . . 121.91(13) ?
    C14 C19 H19 . . 119.0 ?
    C19 C14 C1 . . 121.24(12) ?
    C19 C14 C15 . . 117.40(13) ?
    C15 C14 C1 . . 121.21(12) ?
    O2 C8 C2 . . 111.84(13) ?
    O1 C8 O2 . . 121.51(14) ?
    O1 C8 C2 . . 126.65(15) ?
    O2 C9 H9A . . 110.3 ?
    O2 C9 H9B . . 110.3 ?
    O2 C9 C10 . . 107.00(15) ?
    H9A C9 H9B . . 108.6 ?
    C10 C9 H9A . . 110.3 ?
    C10 C9 H9B . . 110.3 ?
    C9 C10 H10A . . 109.5 ?
    C9 C10 H10B . . 109.5 ?
    C9 C10 H10C . . 109.5 ?
    H10A C10 H10B . . 109.5 ?
    H10A C10 H10C . . 109.5 ?
    H10B C10 H10C . . 109.5 ?
    C4 C6 H6A . . 109.5 ?
    C4 C6 H6B . . 109.5 ?
    C4 C6 H6C . . 109.5 ?
    H6A C6 H6B . . 109.5 ?
    H6A C6 H6C . . 109.5 ?
    H6B C6 H6C . . 109.5 ?
    C4 C5 C1 . . 120.71(12) ?
    C4 C5 C11 . . 124.68(13) ?
    C11 C5 C1 . . 114.59(11) ?
    C17 C16 H16 . . 119.9 ?
    C15 C16 C17 . . 120.17(13) ?
    C15 C16 H16 . . 119.9 ?
    C14 C15 H15 . . 119.2 ?
    C16 C15 C14 . . 121.56(13) ?
    C16 C15 H15 . . 119.2 ?
    C20 C21 H21A . . 109.5 ?
    C20 C21 H21B . . 109.5 ?
    C20 C21 H21C . . 109.5 ?
    H21A C21 H21B . . 109.5 ?
    H21A C21 H21C . . 109.5 ?
    H21B C21 H21C . . 109.5 ?
    O3 C11 O4 . . 121.14(13) ?
    O3 C11 C5 . . 123.59(13) ?
    O4 C11 C5 . . 115.26(12) ?
    O4 C12 C13 . . 106.77(13) ?
    O4 C12 H12A . . 110.4 ?
    O4 C12 H12B . . 110.4 ?
    C13 C12 H12A . . 110.4 ?
    C13 C12 H12B . . 110.4 ?
    H12A C12 H12B . . 108.6 ?
    C3 C7 H7A . . 109.5 ?
    C3 C7 H7B . . 109.5 ?
    C3 C7 H7C . . 109.5 ?
    H7A C7 H7B . . 109.5 ?
    H7A C7 H7C . . 109.5 ?
    H7B C7 H7C . . 109.5 ?
loop_
    _geom_torsion_atom_site_label_1
    _geom_torsion_atom_site_label_2
    _geom_torsion_atom_site_label_3
    _geom_torsion_atom_site_label_4
    _geom_torsion_site_symmetry_1
    _geom_torsion_site_symmetry_2
    _geom_torsion_site_symmetry_3
    _geom_torsion_site_symmetry_4
    _geom_torsion
    _geom_torsion_publ_flag
    C5 C1 C2 C3 . . . . -28.32(18) ?
    C14 C1 C2 C3 . . . . 96.23(15) ?
    C5 C1 C2 C8 . . . . 155.75(12) ?
    C14 C1 C2 C8 . . . . -79.70(15) ?
    C8 C2 C3 N1 . . . . -174.57(13) ?
    C1 C2 C3 N1 . . . . 9.6(2) ?
    C8 C2 C3 C7 . . . . 5.6(2) ?
    C1 C2 C3 C7 . . . . -170.23(14) ?
    C4 N1 C3 C2 . . . . 14.1(2) ?
    C4 N1 C3 C7 . . . . -166.00(13) ?
    C3 N1 C4 C5 . . . . -15.2(2) ?
    C3 N1 C4 C6 . . . . 164.06(13) ?
    C17 N2 C20 O5 . . . . 3.8(3) ?
    C17 N2 C20 C21 . . . . -175.95(14) ?
    C20 N2 C17 C18 . . . . 17.1(2) ?
    C20 N2 C17 C16 . . . . -165.46(15) ?
    C16 C17 C18 C19 . . . . -1.9(2) ?
    N2 C17 C18 C19 . . . . 175.51(14) ?
    C17 C18 C19 C14 . . . . 0.0(2) ?
    C18 C19 C14 C15 . . . . 1.8(2) ?
    C18 C19 C14 C1 . . . . -173.97(14) ?
    C5 C1 C14 C19 . . . . -133.47(14) ?
    C2 C1 C14 C19 . . . . 103.43(15) ?
    C5 C1 C14 C15 . . . . 50.92(18) ?
    C2 C1 C14 C15 . . . . -72.17(17) ?
    C9 O2 C8 O1 . . . . -0.8(2) ?
    C9 O2 C8 C2 . . . . 179.07(12) ?
    C3 C2 C8 O1 . . . . -2.2(2) ?
    C1 C2 C8 O1 . . . . 173.71(14) ?
    C3 C2 C8 O2 . . . . 178.01(13) ?
    C1 C2 C8 O2 . . . . -6.13(18) ?
    C8 O2 C9 C10 . . . . -170.92(13) ?
    N1 C4 C5 C11 . . . . 170.85(13) ?
    C6 C4 C5 C11 . . . . -8.3(2) ?
    N1 C4 C5 C1 . . . . -7.6(2) ?
    C6 C4 C5 C1 . . . . 173.31(14) ?
    C2 C1 C5 C4 . . . . 27.40(18) ?
    C14 C1 C5 C4 . . . . -95.25(15) ?
    C2 C1 C5 C11 . . . . -151.16(12) ?
    C14 C1 C5 C11 . . . . 86.19(14) ?
    C18 C17 C16 C15 . . . . 1.9(2) ?
    N2 C17 C16 C15 . . . . -175.64(15) ?
    C17 C16 C15 C14 . . . . -0.1(3) ?
    C19 C14 C15 C16 . . . . -1.8(2) ?
    C1 C14 C15 C16 . . . . 174.01(14) ?
    C12 O4 C11 O3 . . . . 4.8(2) ?
    C12 O4 C11 C5 . . . . -174.40(12) ?
    C4 C5 C11 O3 . . . . -166.46(14) ?
    C1 C5 C11 O3 . . . . 12.0(2) ?
    C4 C5 C11 O4 . . . . 12.8(2) ?
    C1 C5 C11 O4 . . . . -168.74(11) ?
    C11 O4 C12 C13 . . . . 175.03(14) ?
loop_
    _geom_hbond_atom_site_label_D
    _geom_hbond_atom_site_label_H
    _geom_hbond_atom_site_label_A
    _geom_hbond_site_symmetry_A
    _geom_hbond_distance_DH
    _geom_hbond_distance_HA
    _geom_hbond_distance_DA
    _geom_hbond_angle_DHA
    N1 H1 O5 1_455 0.892(19) 2.022(19) 2.8946(17) 165.5(16)
    N2 H2 O3 4_676 0.866(19) 2.074(19) 2.9383(17) 175.4(16)
    C6 H6A O1 2_455 0.98 2.52 3.370(2) 145
    C13 H13A O1 1_565 0.98 2.38 3.337(2) 165
_iucr_refine_instructions_details
;
TITL abram001 in P2(1)/n
CELL 0.71073 11.3359 12.1934 15.3262 90 109.745 90
ZERR 4 0.0007 0.0007 0.0009 0 0.001 0
LATT 1
SYMM 0.5-X,0.5+Y,0.5-Z
SFAC C H N O
UNIT 84 104 8 20
L.S. 20
PLAN  -10
TEMP -123.15
HTAB
BOND $H
FMAP 2
ACTA 50
MERG 2
WGHT    0.057500    0.560300
FVAR       0.09543
O5    4    0.665122    0.675136    0.468691    11.00000    0.02599    0.05856 =
         0.04042    0.01363    0.01816    0.00178
O2    4    0.056824    0.563459    0.192497    11.00000    0.04003    0.03520 =
         0.03774   -0.00576    0.01807    0.00078
N1    3   -0.124937    0.700146    0.403189    11.00000    0.02733    0.03478 =
         0.03801    0.00617    0.01881    0.00107
H1    2   -0.179531    0.689067    0.432803    11.00000    0.03681
O3    4    0.038286    0.941918    0.232976    11.00000    0.04030    0.03336 =
         0.03458   -0.00106    0.02337   -0.00166
O4    4   -0.049682    1.017573    0.328867    11.00000    0.04547    0.02904 =
         0.03762    0.00304    0.02547    0.00421
C13   1   -0.103441    1.204352    0.332217    11.00000    0.06103    0.03393 =
         0.05623    0.00104    0.03147    0.00669
AFIX 137
H13A  2   -0.105565    1.276514    0.303572    11.00000   -1.50000
H13B  2   -0.054976    1.208962    0.398520    11.00000   -1.50000
H13C  2   -0.189149    1.180749    0.324069    11.00000   -1.50000
AFIX   0
N2    3    0.538711    0.642918    0.553635    11.00000    0.02332    0.03729 =
         0.02769    0.00600    0.01249    0.00156
H2    2    0.538069    0.621709    0.607449    11.00000    0.03651
C1    1    0.039976    0.729568    0.304059    11.00000    0.02259    0.02743 =
         0.02732    0.00160    0.01172    0.00236
AFIX  13
H1A   2    0.042280    0.744070    0.240435    11.00000   -1.20000
AFIX   0
C2    1   -0.031133    0.622882    0.301159    11.00000    0.02407    0.02748 =
         0.03260    0.00348    0.00957    0.00150
O1    4   -0.055480    0.440573    0.239470    11.00000    0.04941    0.03501 =
         0.05281   -0.00714    0.01805   -0.00803
C3    1   -0.102509    0.610589    0.355930    11.00000    0.02456    0.03044 =
         0.03645    0.00509    0.01058    0.00114
C4    1   -0.101457    0.806946    0.383576    11.00000    0.02223    0.03152 =
         0.02995    0.00382    0.01089    0.00349
C20   1    0.650404    0.642947    0.540228    11.00000    0.02466    0.03069 =
         0.03429    0.00206    0.01321   -0.00029
C17   1    0.419481    0.672434    0.489489    11.00000    0.02264    0.02738 =
         0.03005    0.00309    0.01198    0.00090
C18   1    0.394298    0.679841    0.394840    11.00000    0.02550    0.04873 =
         0.03141    0.00279    0.01676    0.00357
AFIX  43
H18   2    0.459726    0.669988    0.369884    11.00000   -1.20000
AFIX   0
C19   1    0.272927    0.701754    0.336307    11.00000    0.02791    0.04269 =
         0.02649    0.00357    0.01382    0.00223
AFIX  43
H19   2    0.256810    0.706629    0.271442    11.00000   -1.20000
AFIX   0
C14   1    0.175026    0.716652    0.369814    11.00000    0.02360    0.02383 =
         0.02966    0.00141    0.01245    0.00047
C8    1   -0.013817    0.533030    0.243537    11.00000    0.02749    0.03227 =
         0.03250    0.00066    0.00586    0.00049
C9    1    0.081241    0.479310    0.133805    11.00000    0.05361    0.04018 =
         0.03451   -0.00836    0.01217    0.00711
AFIX  23
H9A   2    0.003297    0.460792    0.082528    11.00000   -1.20000
H9B   2    0.113382    0.412025    0.170230    11.00000   -1.20000
AFIX   0
C10   1    0.176799    0.524630    0.096228    11.00000    0.04782    0.06917 =
         0.04836   -0.01465    0.02074    0.00719
AFIX 137
H10A  2    0.194960    0.470373    0.055318    11.00000   -1.50000
H10B  2    0.253826    0.541537    0.147605    11.00000   -1.50000
H10C  2    0.144293    0.591707    0.061112    11.00000   -1.50000
AFIX   0
C6    1   -0.164994    0.890088    0.424586    11.00000    0.03433    0.03825 =
         0.03939    0.00313    0.02245    0.00506
AFIX 137
H6A   2   -0.224520    0.932681    0.374738    11.00000   -1.50000
H6B   2   -0.102060    0.939414    0.465394    11.00000   -1.50000
H6C   2   -0.209937    0.852518    0.460434    11.00000   -1.50000
AFIX   0
C5    1   -0.027869    0.824215    0.330699    11.00000    0.02105    0.02811 =
         0.02762    0.00159    0.01023    0.00220
C16   1    0.323086    0.690355    0.524658    11.00000    0.02843    0.05045 =
         0.02584    0.00314    0.01450    0.00360
AFIX  43
H16   2    0.339669    0.687732    0.589667    11.00000   -1.20000
AFIX   0
C15   1    0.202820    0.712044    0.465161    11.00000    0.02495    0.05102 =
         0.03165    0.00126    0.01720    0.00530
AFIX  43
H15   2    0.137848    0.724045    0.490220    11.00000   -1.20000
AFIX   0
C21   1    0.758345    0.599812    0.619826    11.00000    0.02686    0.04780 =
         0.03891    0.00538    0.01170    0.00383
AFIX 137
H21A  2    0.786335    0.529736    0.602311    11.00000   -1.50000
H21B  2    0.731636    0.588907    0.673714    11.00000   -1.50000
H21C  2    0.827530    0.652634    0.635417    11.00000   -1.50000
AFIX   0
C11   1   -0.009265    0.930721    0.293252    11.00000    0.02314    0.03103 =
         0.02557   -0.00141    0.00946    0.00088
C12   1   -0.043505    1.123399    0.287285    11.00000    0.04143    0.02925 =
         0.04051    0.00276    0.02071   -0.00004
AFIX  23
H12A  2   -0.088754    1.120923    0.219619    11.00000   -1.20000
H12B  2    0.044777    1.143955    0.298030    11.00000   -1.20000
AFIX   0
C7    1   -0.162521    0.506408    0.372193    11.00000    0.03824    0.03503 =
         0.05545    0.00584    0.02330   -0.00410
AFIX 137
H7A   2   -0.097284    0.454204    0.405846    11.00000   -1.50000
H7B   2   -0.212953    0.474668    0.312491    11.00000   -1.50000
H7C   2   -0.216508    0.522337    0.408858    11.00000   -1.50000
HKLF 4
REM  abram001 in P2(1)/n
REM R1 =  0.0431 for   3602 Fo > 4sig(Fo)  and  0.0577 for all   4593 data
REM    266 parameters refined using      0 restraints
END
WGHT      0.0575      0.5590
REM Highest difference peak  0.281,  deepest hole -0.202,  1-sigma level  0.042
Q1    1   0.0034  0.7788  0.3141  11.00000  0.05    0.28
Q2    1   0.1127  0.7217  0.3411  11.00000  0.05    0.27
Q3    1  -0.0011  0.6769  0.2988  11.00000  0.05    0.27
;
data_global
_journal_date_recd_electronic     2012-05-31
_journal_date_accepted     2012-06-18
_journal_name_full     'Acta Crystallographica, Section E'
_journal_year     2012
_journal_volume     68
_journal_issue      8
_journal_page_first     o2536
_journal_page_last     o2536
_journal_paper_category     QO
_journal_paper_doi     10.1107/S160053681202750X
_journal_coeditor_code     XU5556
_publ_contact_author_name     'Yiliang Zhao'
_publ_contact_author_address
;
Faculty of Pharmacy
The University of Sydney
NSW 2006
Australia
;
_publ_contact_author_email     yiliang.zhao@sydney.edu.au
_publ_contact_author_fax     '+61 2 9351 4391'
_publ_contact_author_phone     '+61 2 9036 7038'
_publ_section_title
;
Diethyl 
4-(4-acetamidophenyl)-2,6-dimethyl-1,4-dihydropyridine-3,5-dicarboxylate
;
loop_
    _publ_author_name
    _publ_author_address
    'Zhao, Yiliang'
;
Faculty of Pharmacy
The University of Sydney
NSW 2006
Australia
;
    'Hibbs, David E.'
;
Faculty of Pharmacy
The University of Sydney
NSW 2006
Australia
;
    'Groundwater, Paul W.'
;
Faculty of Pharmacy
The University of Sydney
NSW 2006
Australia
;
    'Wassef, Abram'
;
Faculty of Pharmacy
The University of Sydney
NSW 2006
Australia
;
