# Supplementary material for: Diethyl 4-(4-acetamido­phenyl)-2,6-dimethyl-1,4-dihydro­pyridine-3,5-dicarboxyl­ate
Source: Acta Crystallogr Sect E Struct Rep Online. 2012 Jul 25;68(Pt 8):o2536. doi: 10.1107/S160053681202750X (PMC3414982; doi:10.1107/S160053681202750X)
Supplement: Supplementary file 2 [file e-68-o2536-Isup2.hkl]

# 
# h,k,l, Fc-squared, Fo-squared, sigma(Fo-squared) and status flag 
# 
data_I
_shelx_title ' abram001 in P2(1)/n' 
_shelx_refln_list_code          4 
_shelx_F_calc_maximum      339.56 
_exptl_crystal_F_000       824.00 
_reflns_d_resolution_high  0.7485 
 
loop_ 
 _symmetry_equiv_pos_as_xyz 
 'x, y, z' 
 '-x+1/2, y+1/2, -z+1/2' 
 '-x, -y, -z' 
 'x-1/2, -y-1/2, z-1/2' 
 
_cell_length_a    11.3359 
_cell_length_b    12.1934 
_cell_length_c    15.3262 
_cell_angle_alpha  90.000 
_cell_angle_beta  109.745 
_cell_angle_gamma  90.000 
 
_shelx_F_squared_multiplier     1.000 
 
loop_ 
 _refln_index_h 
 _refln_index_k 
 _refln_index_l 
 _refln_F_squared_calc 
 _refln_F_squared_meas 
 _refln_F_squared_sigma 
 _refln_observed_status 
   2   0   0    15293.41    15722.19    211.73 o 
   4   0   0       35.91       29.83      1.65 o 
   6   0   0      280.44      307.09      5.74 o 
   8   0   0      761.82      668.79     10.78 o 
  10   0   0      312.72      328.43      9.24 o 
  12   0   0        0.60        1.10      3.11 o 
   1   1   0      220.51      261.76      3.54 o 
   2   1   0        4.45        5.65      1.18 o 
   3   1   0      957.80      978.30      7.55 o 
   4   1   0        0.08        0.49      0.66 o 
   5   1   0      116.57      117.03      2.27 o 
   6   1   0     1426.68     1541.56     12.55 o 
   7   1   0      149.20      142.75      2.98 o 
   8   1   0     1229.12     1186.21     14.11 o 
   9   1   0       22.83       22.93      1.76 o 
  10   1   0      164.69      168.79      6.83 o 
  11   1   0       25.37       29.82      2.78 o 
  12   1   0      111.12      108.25      6.53 o 
  13   1   0        1.48       -0.58      3.34 o 
  14   1   0      114.23      135.26      9.68 o 
   0   2   0       23.78       63.05      1.43 o 
   1   2   0        2.65        2.11      0.77 o 
   2   2   0     5998.59     6167.00     50.18 o 
   3   2   0      258.46      239.10      3.20 o 
   4   2   0     3034.54     2964.82     25.18 o 
   5   2   0        7.29       18.83      1.02 o 
   6   2   0        7.30        3.35      0.91 o 
   7   2   0       10.64       14.28      1.27 o 
   8   2   0       95.55       93.76      2.70 o 
   9   2   0      835.26      845.87     10.05 o 
  10   2   0      175.60      196.16      5.55 o 
  11   2   0        1.67        2.47      2.38 o 
  12   2   0       33.85       26.37      4.12 o 
  13   2   0        2.30        3.23      3.55 o 
  14   2   0       68.04       74.66     10.98 o 
   1   3   0    15911.71    16138.49    168.96 o 
   2   3   0      155.13      119.85      5.28 o 
   3   3   0     2303.39     2394.84     21.17 o 
   4   3   0     2611.65     2574.30     26.50 o 
   5   3   0        9.91        2.06      0.69 o 
   6   3   0      268.54      242.09      3.69 o 
   7   3   0        1.72        0.39      1.00 o 
   8   3   0       48.44       38.02      2.12 o 
   9   3   0      177.01      181.10      4.77 o 
  10   3   0        0.10        0.37      2.54 o 
  11   3   0      126.36      129.03      9.19 o 
  12   3   0      151.17      185.29     13.39 o 
  13   3   0      102.62      120.01      8.90 o 
   0   4   0       35.88       25.50      1.29 o 
   1   4   0      829.91      856.20      8.79 o 
   2   4   0      218.43      235.60      4.39 o 
   3   4   0      150.34      127.22      3.80 o 
   4   4   0        8.13       12.62      1.81 o 
   5   4   0     1231.54     1291.25     13.76 o 
   6   4   0        2.06        0.44      1.21 o 
   7   4   0       33.45       32.31      3.60 o 
   8   4   0      148.31      144.03      4.52 o 
   9   4   0       41.44       42.71      2.82 o 
  10   4   0       71.47       71.26      5.07 o 
  11   4   0      182.08      175.47      7.61 o 
  12   4   0        0.13        1.01      2.91 o 
  13   4   0      164.95      191.97      9.07 o 
   1   5   0      362.82      469.63      6.03 o 
   2   5   0     2130.63     2222.42     23.52 o 
   3   5   0      285.97      320.10      6.04 o 
   4   5   0     2158.52     2249.71     24.56 o 
   5   5   0     1120.67     1076.01     16.69 o 
   6   5   0     1000.29      961.26     13.72 o 
   7   5   0      551.27      546.70     10.09 o 
   8   5   0        7.15        6.11      2.46 o 
   9   5   0      136.65      134.29      5.02 o 
  10   5   0        9.70        9.04      3.05 o 
  11   5   0        0.00       -3.11      3.11 o 
  12   5   0       21.48       28.65      6.45 o 
  13   5   0        0.04        0.90      4.22 o 
   0   6   0     1885.69     2059.13     24.44 o 
   1   6   0     2411.12     2251.15     20.76 o 
   2   6   0      134.94      148.77      3.28 o 
   3   6   0       61.60       79.99      5.82 o 
   4   6   0     1146.88     1137.20     14.95 o 
   5   6   0      830.56      829.25     14.36 o 
   6   6   0      142.76      122.75      4.69 o 
   7   6   0      209.76      197.72      6.04 o 
   8   6   0       27.37       24.12      2.33 o 
   9   6   0        0.18        0.82      1.83 o 
  10   6   0        9.76        9.88      3.17 o 
  11   6   0       12.91        9.37      3.34 o 
  12   6   0       35.04       37.68      4.83 o 
  13   6   0       22.61        9.88      7.69 o 
   1   7   0      864.66      907.16     13.26 o 
   2   7   0        8.57        4.89      1.32 o 
   3   7   0       16.81       11.72      1.75 o 
   4   7   0      147.91      135.40      8.08 o 
   5   7   0        0.68        3.84      1.65 o 
   6   7   0       16.19       17.39      2.20 o 
   7   7   0       98.77       90.71      4.75 o 
   8   7   0      100.84       95.22      4.64 o 
   9   7   0      494.58      503.87      9.92 o 
  10   7   0       46.78       43.38      5.82 o 
  11   7   0      208.42      220.60     11.15 o 
  12   7   0       45.49       51.44      5.26 o 
   0   8   0     1600.72     1483.02     29.67 o 
   1   8   0      339.92      319.38      5.12 o 
   2   8   0       81.57       88.77      3.54 o 
   3   8   0        2.22        0.00      1.65 o 
   4   8   0       12.55       18.01      2.20 o 
   5   8   0        1.27        0.22      1.75 o 
   6   8   0       70.19       59.46      4.28 o 
   7   8   0     1106.06     1023.52     16.33 o 
   8   8   0        6.96        5.06      2.43 o 
   9   8   0       39.64       38.36      3.74 o 
  10   8   0      148.93      149.91      7.61 o 
  11   8   0        4.53        4.60      5.74 o 
  12   8   0        6.96        3.29      6.59 o 
   1   9   0      678.87      630.94     10.14 o 
   2   9   0      446.60      420.32      7.53 o 
   3   9   0      158.76      164.46      5.19 o 
   4   9   0       26.15       26.47      2.74 o 
   5   9   0       89.30       86.41      4.23 o 
   6   9   0        0.26        0.59      2.22 o 
   7   9   0       83.18       78.57      5.86 o 
   8   9   0       13.83       12.85      2.57 o 
   9   9   0       24.10       25.48      2.95 o 
  10   9   0       63.89       64.18      6.87 o 
  11   9   0       40.44       63.25      6.99 o 
   0  10   0      312.13      335.91     10.29 o 
   1  10   0       45.32       39.95      3.55 o 
   2  10   0     1015.36      973.59     13.08 o 
   3  10   0     1606.92     1571.00     20.81 o 
   4  10   0      441.53      426.06      9.44 o 
   5  10   0      895.68      870.79     17.43 o 
   6  10   0       32.84       33.61      3.29 o 
   7  10   0        0.00       -1.92      2.20 o 
   8  10   0       53.37       48.02      4.09 o 
   9  10   0       28.08       22.77      3.41 o 
  10  10   0       92.20       92.16      6.53 o 
   1  11   0      341.65      316.39      9.61 o 
   2  11   0      306.11      311.40      9.02 o 
   3  11   0        4.49        5.76      2.20 o 
   4  11   0       41.73       43.98      3.41 o 
   5  11   0        9.60        5.67      2.43 o 
   6  11   0        0.01       -0.12      2.30 o 
   7  11   0       39.95       45.25      3.96 o 
   8  11   0        9.37        8.40      3.01 o 
   9  11   0        0.42        3.29      3.34 o 
   0  12   0      339.70      338.18     17.57 o 
   1  12   0       19.35       13.72      3.88 o 
   2  12   0        2.21        4.51      3.43 o 
   3  12   0       68.45       64.37      4.83 o 
   4  12   0        2.46        1.94      3.24 o 
   5  12   0      164.83      176.29     12.54 o 
   6  12   0        2.28        0.91      2.43 o 
   7  12   0        1.96        2.52      2.57 o 
   8  12   0        0.03       -0.74      2.50 o 
   9  12   0        0.55        2.20      5.49 o 
   1  13   0        1.80        0.49      3.43 o 
   2  13   0      421.80      418.57     18.12 o 
   3  13   0       81.11       79.89     10.43 o 
   4  13   0      149.43      173.43      9.85 o 
   5  13   0        0.36        1.60      2.37 o 
   6  13   0       76.17       71.34      5.90 o 
   7  13   0       33.59       55.15     10.55 o 
   8  13   0        5.84        5.39      7.14 o 
   0  14   0        9.00        4.39      5.49 o 
   1  14   0       14.01       13.72      4.66 o 
   2  14   0        0.59        3.05      3.43 o 
   3  14   0       23.83       27.25      5.00 o 
   4  14   0        2.93        2.20      5.49 o 
   5  14   0        0.15       -2.11      3.08 o 
   6  14   0       30.95       28.04      7.69 o 
   1  15   0       20.03       14.27      4.66 o 
   2  15   0      127.85      124.62      9.32 o 
   3  15   0       21.68       28.72      5.43 o 
 -13   0   1        2.01        3.84      3.88 o 
 -11   0   1      126.10      151.18      8.12 o 
  -9   0   1      924.44      942.86     13.86 o 
  -7   0   1       70.97      102.24      8.91 o 
  -5   0   1      273.82      387.87     25.69 o 
  -3   0   1     5885.11     6361.32     57.91 o 
  -1   0   1       24.71       20.59      0.84 o 
   3   0   1     5318.46     5771.04     52.84 o 
   5   0   1      231.63      294.37      5.34 o 
   7   0   1       13.29        6.66      1.75 o 
   9   0   1      143.38      152.84      6.05 o 
  11   0   1      247.11      253.16     11.24 o 
  13   0   1      296.35      285.48     18.67 o 
 -14   1   1        1.78       -5.49      5.49 o 
 -13   1   1      170.92      197.68     13.71 o 
 -12   1   1       25.63       27.94      3.80 o 
 -11   1   1       18.03       19.57      3.27 o 
 -10   1   1       51.75       59.76      2.64 o 
  -9   1   1     1299.28     1300.18     12.31 o 
  -8   1   1      184.30      176.47      3.48 o 
  -7   1   1      148.30      183.33      3.33 o 
  -6   1   1        0.12        2.27      0.83 o 
  -5   1   1     1653.69     1662.99     12.70 o 
  -4   1   1       85.18       59.29      1.48 o 
  -3   1   1        3.50        2.93      0.66 o 
  -2   1   1     2552.75     2481.32     18.97 o 
  -1   1   1     3804.38     3970.25     36.37 o 
   0   1   1     1216.21     1375.40     16.17 o 
   1   1   1     5975.52     6305.92     56.82 o 
   2   1   1      542.91      616.80      6.96 o 
   3   1   1     1757.80     1884.44     15.31 o 
   4   1   1      133.37      162.15      2.50 o 
   5   1   1       51.81       57.66      1.67 o 
   6   1   1       77.24       74.50      2.06 o 
   7   1   1      496.71      541.40      8.92 o 
   8   1   1        8.31        9.57      1.32 o 
   9   1   1      282.59      324.94      6.22 o 
  10   1   1      196.01      210.63      5.98 o 
  11   1   1        0.94        0.95      2.12 o 
  12   1   1        7.58        3.63      4.84 o 
  13   1   1       50.55       66.87      7.22 o 
 -14   2   1        0.00        1.10      5.49 o 
 -13   2   1      107.14      114.71      8.54 o 
 -12   2   1       59.57       63.09      4.60 o 
 -11   2   1        1.21        1.27      2.30 o 
 -10   2   1        4.70        7.79      1.91 o 
  -9   2   1        8.43        6.62      1.53 o 
  -8   2   1      654.94      693.78      7.69 o 
  -7   2   1      720.08      778.33      7.87 o 
  -6   2   1        0.25       -0.78      0.78 o 
  -5   2   1      582.93      495.16      5.14 o 
  -4   2   1     2757.94     2864.01     22.83 o 
  -3   2   1      343.19      415.21      5.15 o 
  -2   2   1      213.64      182.51      3.80 o 
  -1   2   1       18.69       10.79      0.98 o 
   0   2   1      882.58      887.09      8.04 o 
   1   2   1      582.70      595.32      5.41 o 
   2   2   1        4.99        4.56      0.78 o 
   3   2   1      155.98      131.90      2.72 o 
   4   2   1       12.99       12.31      0.87 o 
   5   2   1       93.51      104.69      2.47 o 
   6   2   1      337.71      366.30      4.78 o 
   7   2   1      221.67      220.77      3.78 o 
   8   2   1      961.07      973.16     10.41 o 
   9   2   1      193.85      198.83      5.37 o 
  10   2   1       27.02       28.59      4.18 o 
  11   2   1        0.07       -2.20      2.20 o 
  12   2   1       20.17       23.52      7.10 o 
  13   2   1       65.05       76.28      6.34 o 
 -13   3   1        1.28        1.10      3.88 o 
 -12   3   1       15.84       10.53      3.52 o 
 -11   3   1       77.03       91.17      5.71 o 
 -10   3   1        9.17       14.72      2.33 o 
  -9   3   1      115.13      115.01      4.20 o 
  -8   3   1      920.07      919.03     11.03 o 
  -7   3   1       33.66       28.34      1.61 o 
  -6   3   1       16.79       12.49      1.07 o 
  -5   3   1       17.49       20.54      1.45 o 
  -4   3   1       33.94       29.85      2.29 o 
  -3   3   1      592.83      607.48      8.23 o 
  -2   3   1       92.96      124.50      2.86 o 
  -1   3   1     2857.80     2963.62     22.77 o 
   0   3   1    25074.79    24400.23    249.84 o 
   1   3   1    11848.00    12005.63     95.94 o 
   2   3   1        0.83        1.10      0.78 o 
   3   3   1      128.02      138.28      3.85 o 
   4   3   1     1082.85     1181.70     10.98 o 
   5   3   1      410.61      402.32      6.72 o 
   6   3   1      232.17      222.51      5.29 o 
   7   3   1      656.44      686.18      8.15 o 
   8   3   1        0.18       -0.07      1.42 o 
   9   3   1      145.12      158.07      6.03 o 
  10   3   1       48.92       51.85      3.84 o 
  11   3   1        9.46       10.98      3.17 o 
  12   3   1       75.17       79.59      5.90 o 
  13   3   1       83.65       97.73      8.54 o 
 -13   4   1       38.70       41.02      4.83 o 
 -12   4   1        0.31       -0.59      2.91 o 
 -11   4   1      165.68      164.23      7.38 o 
 -10   4   1        9.99        8.05      2.04 o 
  -9   4   1       63.81       63.00      3.32 o 
  -8   4   1      585.78      590.77      9.50 o 
  -7   4   1       99.30      100.11      3.11 o 
  -6   4   1      216.43      226.87      4.29 o 
  -5   4   1       46.57       40.76      2.32 o 
  -4   4   1       77.57       86.79      3.33 o 
  -3   4   1      348.35      359.61      6.04 o 
  -2   4   1      106.01      100.49      5.23 o 
  -1   4   1      535.72      537.79      5.77 o 
   0   4   1     4840.62     4958.23     41.13 o 
   1   4   1     1525.43     1463.12     13.72 o 
   2   4   1       65.14       87.00      3.15 o 
   3   4   1        2.71        3.29      1.10 o 
   4   4   1      346.42      324.34      8.61 o 
   5   4   1       76.01      102.90      3.84 o 
   6   4   1      610.70      569.80      7.37 o 
   7   4   1      270.31      244.02      5.46 o 
   8   4   1      136.85      133.53      4.28 o 
   9   4   1       95.02       80.80      5.59 o 
  10   4   1        0.17        3.92      2.70 o 
  11   4   1        0.12       -2.64      2.64 o 
  12   4   1        0.60       -1.77      2.91 o 
  13   4   1        2.10       -0.73      3.17 o 
 -13   5   1        0.28       -3.16      3.34 o 
 -12   5   1       55.37       54.33      4.99 o 
 -11   5   1        5.60        3.37      2.70 o 
 -10   5   1       16.04       16.32      2.46 o 
  -9   5   1      131.71      131.78      4.60 o 
  -8   5   1      314.51      293.77      6.57 o 
  -7   5   1      651.89      646.27      9.90 o 
  -6   5   1      329.15      273.52      6.44 o 
  -5   5   1      228.49      235.05      9.19 o 
  -4   5   1     2674.74     2769.95     29.10 o 
  -3   5   1      487.27      456.44      7.54 o 
  -2   5   1     4474.32     4758.39     40.12 o 
  -1   5   1     2204.32     2129.80     16.25 o 
   0   5   1     2072.55     2076.27     18.93 o 
   1   5   1        5.01       -0.78      0.78 o 
   2   5   1      211.42      203.27      7.04 o 
   3   5   1       20.87       18.50      1.65 o 
   4   5   1       46.84       65.69      7.55 o 
   5   5   1      581.37      543.64      9.19 o 
   6   5   1     1528.67     1483.43     18.92 o 
   7   5   1       93.42       95.03      3.61 o 
   8   5   1       35.91       34.24      2.62 o 
   9   5   1      135.32      121.55      6.11 o 
  10   5   1       22.31       18.07      3.34 o 
  11   5   1        3.71        2.28      2.91 o 
  12   5   1      187.25      222.25      9.71 o 
  13   5   1        0.31        0.00      5.49 o 
 -13   6   1       25.43       27.45      5.43 o 
 -12   6   1      102.45      111.29      6.97 o 
 -11   6   1       65.25       68.63      5.07 o 
 -10   6   1        4.24        3.73      1.96 o 
  -9   6   1      262.66      255.93      7.04 o 
  -8   6   1       79.34       78.87      3.52 o 
  -7   6   1      289.31      284.47      7.26 o 
  -6   6   1      136.34      143.33      4.94 o 
  -5   6   1      180.88      181.87      5.06 o 
  -4   6   1        1.71        1.21      1.55 o 
  -3   6   1     1153.39     1189.85     14.94 o 
  -2   6   1     3545.36     3584.23     31.36 o 
  -1   6   1      114.19       93.70      3.42 o 
   0   6   1      284.09      282.13      4.19 o 
   1   6   1     1693.41     1667.94     16.25 o 
   2   6   1      329.93      355.56      5.58 o 
   3   6   1      249.35      221.18      5.19 o 
   4   6   1       41.28       43.26      2.74 o 
   5   6   1      286.65      287.75      6.59 o 
   6   6   1       12.55       11.38      2.20 o 
   7   6   1      248.45      235.23      8.64 o 
   8   6   1      161.96      168.83      5.06 o 
   9   6   1       18.97       12.81      3.17 o 
  10   6   1       10.08        5.41      2.91 o 
  11   6   1       20.88       20.29      3.80 o 
  12   6   1       11.87       11.75      3.98 o 
 -12   7   1       96.59       97.52      7.20 o 
 -11   7   1        4.70        5.49      3.17 o 
 -10   7   1       65.53       73.10      4.01 o 
  -9   7   1       19.89       21.65      2.98 o 
  -8   7   1       99.65      104.46      5.07 o 
  -7   7   1        0.03        1.35      2.01 o 
  -6   7   1       24.42       25.71      2.43 o 
  -5   7   1      748.82      693.94     11.38 o 
  -4   7   1      225.46      205.54      5.34 o 
  -3   7   1      308.13      291.11      6.30 o 
  -2   7   1      880.28      901.09     10.37 o 
  -1   7   1       30.59       38.19      1.47 o 
   0   7   1        0.00       -0.94      0.94 o 
   1   7   1      197.47      200.58      4.07 o 
   2   7   1      236.83      225.03      5.14 o 
   3   7   1        8.64        7.41      1.65 o 
   4   7   1       10.44        6.30      1.90 o 
   5   7   1        7.03        8.71      1.86 o 
   6   7   1       19.94       19.69      2.54 o 
   7   7   1      426.98      442.02      9.57 o 
   8   7   1        1.18        1.10      2.20 o 
   9   7   1       90.68       87.62      5.71 o 
  10   7   1       11.54       10.59      3.34 o 
  11   7   1       11.11       14.20      3.61 o 
  12   7   1       25.88       31.25      5.78 o 
 -12   8   1        4.79        2.20      5.49 o 
 -11   8   1        0.53       -2.91      2.91 o 
 -10   8   1       92.21       97.76      4.80 o 
  -9   8   1       97.87       95.72      4.51 o 
  -8   8   1       72.49       67.31      4.23 o 
  -7   8   1        7.35        2.47      2.20 o 
  -6   8   1        0.01       -0.07      1.75 o 
  -5   8   1      354.89      337.16      8.08 o 
  -4   8   1      293.43      289.19      6.85 o 
  -3   8   1       30.08       30.88      2.43 o 
  -2   8   1        0.95        1.10      1.20 o 
  -1   8   1      239.88      233.01      5.24 o 
   0   8   1      165.27      182.01      4.04 o 
   1   8   1       12.50       10.55      1.78 o 
   2   8   1       13.13       14.57      1.86 o 
   3   8   1      163.15      151.17      4.64 o 
   4   8   1        0.15        0.55      1.65 o 
   5   8   1       41.97       46.72      3.17 o 
   6   8   1      176.92      173.05      5.74 o 
   7   8   1      217.30      215.70      6.85 o 
   8   8   1        8.23        4.85      2.30 o 
   9   8   1      118.38      130.65      7.17 o 
  10   8   1       55.84       52.67      8.02 o 
  11   8   1       36.88       54.67      5.47 o 
 -11   9   1        0.00       -1.42      3.34 o 
 -10   9   1       32.08       32.17      3.32 o 
  -9   9   1       42.74       41.50      3.49 o 
  -8   9   1        0.06        1.65      2.20 o 
  -7   9   1       53.36       61.87      3.96 o 
  -6   9   1      127.00      115.24      4.94 o 
  -5   9   1      195.73      192.53      6.04 o 
  -4   9   1        1.25       -0.55      1.65 o 
  -3   9   1       13.47        6.93      2.01 o 
  -2   9   1      247.36      233.57      5.35 o 
  -1   9   1      316.96      305.61      5.76 o 
   0   9   1        4.53        2.65      1.50 o 
   1   9   1        0.65        0.82      1.65 o 
   2   9   1       46.28       51.26      2.98 o 
   3   9   1      112.19      116.16      4.46 o 
   4   9   1      535.20      495.19      9.86 o 
   5   9   1        2.07       -0.86      1.86 o 
   6   9   1      128.24      125.85      5.06 o 
   7   9   1      176.81      173.92      9.03 o 
   8   9   1       71.58       71.22      5.59 o 
   9   9   1        0.77       -1.10      2.70 o 
  10   9   1        2.11        0.73      3.17 o 
 -11  10   1        0.00        4.39      6.59 o 
 -10  10   1       62.20       66.33      4.78 o 
  -9  10   1        0.00       -0.98      2.43 o 
  -8  10   1       39.76       47.02      3.84 o 
  -7  10   1       64.80       67.17      4.23 o 
  -6  10   1      167.10      154.75      5.89 o 
  -5  10   1       44.25       30.45      4.28 o 
  -4  10   1      477.11      442.76      9.44 o 
  -3  10   1      219.32      210.59      5.68 o 
  -2  10   1     1233.09     1232.61     22.35 o 
  -1  10   1      903.19      927.39     16.41 o 
   0  10   1     1640.83     1609.80     23.52 o 
   1  10   1      245.49      223.04      7.10 o 
   2  10   1      401.18      414.69      8.56 o 
   3  10   1     1085.78     1069.83     15.88 o 
   4  10   1      387.30      393.78      8.89 o 
   5  10   1        4.01        6.31      2.20 o 
   6  10   1      123.49      123.66      5.34 o 
   7  10   1        0.48       -0.27      2.20 o 
   8  10   1       14.09       14.00      2.74 o 
   9  10   1       18.18       19.10      3.70 o 
  10  10   1        8.24       -0.80      4.22 o 
 -10  11   1        4.48        2.88      3.55 o 
  -9  11   1        3.18        3.29      2.74 o 
  -8  11   1       13.86       13.69      3.95 o 
  -7  11   1      376.32      349.16     10.14 o 
  -6  11   1       95.50       92.33      4.94 o 
  -5  11   1       33.17       35.34      4.12 o 
  -4  11   1      187.30      178.76      5.73 o 
  -3  11   1      330.18      297.53      8.72 o 
  -2  11   1       78.45       84.51      4.23 o 
  -1  11   1       61.31       70.59      7.14 o 
   0  11   1        0.02        0.63      2.64 o 
   1  11   1      128.00      101.23      5.17 o 
   2  11   1       55.82       52.21      4.28 o 
   3  11   1      208.95      224.68      9.68 o 
   4  11   1       12.22       13.74      2.43 o 
   5  11   1       78.57       75.97      4.34 o 
   6  11   1        0.10        0.30      2.43 o 
   7  11   1        5.02        2.47      2.74 o 
   8  11   1       11.28        9.80      3.65 o 
   9  11   1        0.35       -1.74      3.34 o 
  -9  12   1        6.28        3.02      3.55 o 
  -8  12   1        0.32        0.58      2.57 o 
  -7  12   1       76.69       71.96      4.64 o 
  -6  12   1        0.05       -0.49      2.43 o 
  -5  12   1        6.94        5.78      2.30 o 
  -4  12   1       17.89       17.96      2.86 o 
  -3  12   1       17.59       16.89      2.66 o 
  -2  12   1        4.27        2.20      3.11 o 
  -1  12   1       85.17       89.76      6.99 o 
   0  12   1      147.85      155.10      8.54 o 
   1  12   1       78.84       68.36      6.21 o 
   2  12   1      458.39      460.91     11.75 o 
   3  12   1      407.71      373.26     10.94 o 
   4  12   1        0.77        6.10      3.43 o 
   5  12   1      105.42      107.96      6.34 o 
   6  12   1       43.34       62.68      4.51 o 
   7  12   1        7.28        7.79      2.98 o 
   8  12   1       50.54       47.22      5.26 o 
  -8  13   1       16.51       21.59      5.43 o 
  -7  13   1        6.82        1.87      3.34 o 
  -6  13   1        0.31        1.10      2.74 o 
  -5  13   1       29.08       35.53      4.07 o 
  -4  13   1       46.08       48.14      4.09 o 
  -3  13   1      132.65      125.45      8.12 o 
  -2  13   1        0.01       -0.55      3.84 o 
  -1  13   1      122.42      124.08      8.54 o 
   0  13   1       13.24       12.27      9.33 o 
   1  13   1       12.70       15.12      6.59 o 
   2  13   1        5.03        8.78      5.49 o 
   3  13   1      248.40      275.61     12.42 o 
   4  13   1       12.10       16.47      3.80 o 
   5  13   1       51.76       49.41      6.59 o 
   6  13   1       61.92       61.74      5.89 o 
   7  13   1       10.35       11.71      3.80 o 
   8  13   1        2.82        5.49      6.59 o 
  -6  14   1       14.61        7.75      3.55 o 
  -5  14   1        7.56        6.39      3.01 o 
  -4  14   1        1.94        6.09      4.22 o 
  -3  14   1       83.97       71.42      8.78 o 
  -2  14   1       46.70       49.40     18.67 o 
  -1  14   1       12.55       10.28      7.69 o 
   0  14   1        1.73        0.00      3.88 o 
   1  14   1       15.91        8.88      4.94 o 
   2  14   1        1.97        2.20      3.88 o 
   3  14   1        4.22        9.33      3.88 o 
   4  14   1        0.44        0.55      3.88 o 
   5  14   1       10.85       17.71      3.98 o 
   6  14   1       10.96       15.37      6.59 o 
  -4  15   1        1.16        2.20      5.49 o 
  -3  15   1       17.17       10.98      5.49 o 
  -2  15   1        2.77        3.29      3.88 o 
  -1  15   1        6.10        4.89      4.22 o 
   0  15   1        1.13        1.50      4.22 o 
   1  15   1       64.23       86.18     17.02 o 
   2  15   1       22.23       16.47      6.59 o 
   3  15   1       40.52       74.66     10.98 o 
 -12   0   2      706.88      762.32     20.19 o 
 -10   0   2      756.42      745.13     12.48 o 
  -8   0   2        9.46        9.00      1.75 o 
  -6   0   2     1498.39     1434.78     16.46 o 
  -4   0   2      431.64      475.23      6.71 o 
  -2   0   2       79.56       47.80      1.60 o 
   0   0   2     4488.49     4452.20     47.12 o 
   2   0   2   115304.23   106733.90   3139.71 o 
   4   0   2    26033.64    27157.53    240.73 o 
   6   0   2      460.19      510.76      8.12 o 
   8   0   2       24.63       34.30      3.17 o 
  10   0   2       41.15       35.80      3.70 o 
  12   0   2       29.27       40.26      5.43 o 
 -14   1   2        8.66        4.39      6.59 o 
 -13   1   2       31.97       41.72      8.78 o 
 -12   1   2        1.50        2.20      3.33 o 
 -11   1   2       51.05       54.12      2.70 o 
 -10   1   2      682.41      720.29      9.30 o 
  -9   1   2        9.58        6.39      1.32 o 
  -8   1   2      347.81      397.15      5.41 o 
  -7   1   2       12.30       17.21      1.23 o 
  -6   1   2       63.58       83.05      2.40 o 
  -5   1   2      832.58      870.01      8.31 o 
  -4   1   2     6168.56     6385.68     41.53 o 
  -3   1   2     1084.63     1172.16     10.06 o 
  -2   1   2     1017.25     1016.82      9.50 o 
  -1   1   2     1320.16     1430.12     16.96 o 
   0   1   2    10910.40    11839.11    125.68 o 
   1   1   2     1575.23     1547.21     13.55 o 
   2   1   2      538.18      631.48      6.87 o 
   3   1   2       15.49       15.89      1.00 o 
   4   1   2      307.03      333.28      3.84 o 
   5   1   2     1773.46     1793.11     13.90 o 
   6   1   2       18.52       14.30      1.50 o 
   7   1   2       16.58       12.92      1.32 o 
   8   1   2        2.87        3.24      1.46 o 
   9   1   2      595.09      565.82      8.71 o 
  10   1   2        8.19        8.23      2.12 o 
  11   1   2        0.95        0.40      2.30 o 
  12   1   2        4.63        1.10      3.17 o 
  13   1   2        5.98        8.78      4.14 o 
 -14   2   2       17.43       12.08      6.59 o 
 -13   2   2       26.04       19.76      6.59 o 
 -12   2   2       26.56       24.39      3.80 o 
 -11   2   2        6.48        1.89      1.92 o 
 -10   2   2      539.54      508.66      7.57 o 
  -9   2   2      437.05      443.11      6.68 o 
  -8   2   2     2120.90     2110.85     17.06 o 
  -7   2   2       11.19       16.77      1.27 o 
  -6   2   2      771.91      781.44      7.49 o 
  -5   2   2       41.33       36.41      1.37 o 
  -4   2   2      772.65      820.75      8.17 o 
  -3   2   2      501.26      568.68      8.45 o 
  -2   2   2      161.52      116.84      2.57 o 
  -1   2   2     1004.02     1012.97     10.41 o 
   0   2   2    14751.79    15028.75    133.40 o 
   1   2   2      270.29      287.08      3.71 o 
   2   2   2     6561.15     6493.15     53.03 o 
   3   2   2       22.26       23.57      1.22 o 
   4   2   2       61.73      107.61      2.28 o 
   5   2   2      131.34      117.10      2.36 o 
   6   2   2     1685.57     1632.57     14.11 o 
   7   2   2       71.00       68.12      2.20 o 
   8   2   2      125.48      128.64      3.69 o 
   9   2   2       27.19       27.63      2.53 o 
  10   2   2      382.24      409.72      9.74 o 
  11   2   2      116.01      125.45      5.74 o 
  12   2   2        1.34        1.10      3.17 o 
  13   2   2      145.05      178.25      8.83 o 
 -14   3   2      134.56      154.82     14.27 o 
 -13   3   2      166.78      210.28     10.87 o 
 -12   3   2      358.17      383.33     11.41 o 
 -11   3   2       19.28       18.35      2.72 o 
 -10   3   2      440.89      449.20      9.34 o 
  -9   3   2      828.83      839.62     10.80 o 
  -8   3   2       72.41       70.41      3.27 o 
  -7   3   2      156.99      158.55      3.13 o 
  -6   3   2      477.53      404.50      6.06 o 
  -5   3   2      189.92      203.84      4.20 o 
  -4   3   2     1605.99     1385.01     15.78 o 
  -3   3   2      248.17      265.32      4.78 o 
  -2   3   2       13.98       19.48      1.62 o 
  -1   3   2    15232.12    16442.02    130.81 o 
   0   3   2     4185.11     4198.21     34.76 o 
   1   3   2     1360.75     1334.71     11.33 o 
   2   3   2      830.68      842.11      9.81 o 
   3   3   2     1561.91     1589.76     16.84 o 
   4   3   2       51.06       81.48      2.77 o 
   5   3   2        3.32        6.44      1.05 o 
   6   3   2      846.31      818.35      8.07 o 
   7   3   2       16.99       18.78      1.53 o 
   8   3   2        2.96        4.82      1.62 o 
   9   3   2      239.82      236.42      7.11 o 
  10   3   2       31.40       25.82      3.13 o 
  11   3   2       14.48       16.01      4.03 o 
  12   3   2       11.10       10.81      3.70 o 
  13   3   2       37.78       40.11      6.57 o 
 -13   4   2       15.47       21.48      5.00 o 
 -12   4   2      208.87      239.71      9.28 o 
 -11   4   2       21.99       18.66      2.53 o 
 -10   4   2       18.21       15.92      2.33 o 
  -9   4   2     1493.47     1510.00     18.16 o 
  -8   4   2      112.07      109.47      3.93 o 
  -7   4   2       20.00       16.99      1.91 o 
  -6   4   2      165.89      177.77      4.42 o 
  -5   4   2      771.07      746.40     14.26 o 
  -4   4   2       22.16       30.39      2.69 o 
  -3   4   2      288.82      309.74      6.18 o 
  -2   4   2      121.79      110.36      2.54 o 
  -1   4   2        0.02        4.39      0.90 o 
   0   4   2     1436.71     1462.59     13.83 o 
   1   4   2        7.81        4.83      0.98 o 
   2   4   2      145.00      131.15      2.79 o 
   3   4   2      695.02      759.94     10.31 o 
   4   4   2      119.17      160.41      3.56 o 
   5   4   2       44.54       53.26      3.19 o 
   6   4   2        5.50        7.14      1.30 o 
   7   4   2      451.76      439.43      7.57 o 
   8   4   2      189.50      179.80      6.97 o 
   9   4   2      155.86      165.00     10.17 o 
  10   4   2      185.04      190.51      7.80 o 
  11   4   2        3.14        4.76      3.17 o 
  12   4   2       15.78       19.62      5.21 o 
  13   4   2        8.48        4.39      5.49 o 
 -13   5   2       64.81       74.52      6.11 o 
 -12   5   2       56.35       59.12      5.26 o 
 -11   5   2      842.86      854.28     14.50 o 
 -10   5   2       69.40       69.58      4.79 o 
  -9   5   2      209.39      226.81      5.96 o 
  -8   5   2      865.31      859.17     13.71 o 
  -7   5   2        0.88        2.43      1.54 o 
  -6   5   2      402.29      367.79      7.54 o 
  -5   5   2     1273.23     1260.15     16.05 o 
  -4   5   2     1114.71     1119.41     14.41 o 
  -3   5   2     1855.00     1892.74     20.85 o 
  -2   5   2     2251.26     2446.56     22.23 o 
  -1   5   2       39.13       48.41      1.80 o 
   0   5   2      222.26      240.80      3.97 o 
   1   5   2        2.05       -0.66      0.98 o 
   2   5   2      814.94      804.31      9.14 o 
   3   5   2      746.69      762.58     10.69 o 
   4   5   2     1460.72     1434.39     14.87 o 
   5   5   2      566.52      581.44      9.74 o 
   6   5   2      942.95      957.27     13.97 o 
   7   5   2      178.09      179.33      7.94 o 
   8   5   2      561.63      530.03     12.68 o 
   9   5   2       13.38       12.16      2.70 o 
  10   5   2        2.31        4.16      2.70 o 
  11   5   2       32.74       29.98      6.29 o 
  12   5   2       34.28       36.79      5.56 o 
 -13   6   2        7.00        3.19      4.22 o 
 -12   6   2       28.89       23.06      4.19 o 
 -11   6   2       29.03       35.31      5.73 o 
 -10   6   2        2.30        3.02      2.04 o 
  -9   6   2      254.48      249.40      6.36 o 
  -8   6   2      111.25      109.61      4.89 o 
  -7   6   2       17.86       18.83      2.30 o 
  -6   6   2      139.75      132.73      7.29 o 
  -5   6   2      119.44      104.08      5.23 o 
  -4   6   2       53.72       41.09      4.44 o 
  -3   6   2      858.31      969.36     13.47 o 
  -2   6   2     3148.01     3466.11     28.12 o 
  -1   6   2        9.39       14.13      1.13 o 
   0   6   2     4339.51     4437.13     38.18 o 
   1   6   2       17.71       17.19      1.65 o 
   2   6   2       65.20       76.99      2.47 o 
   3   6   2      209.53      214.55      5.06 o 
   4   6   2      213.03      217.62      5.49 o 
   5   6   2      218.02      222.80      5.89 o 
   6   6   2        7.03        3.51      1.90 o 
   7   6   2        6.87       11.45      2.30 o 
   8   6   2      153.11      148.37      6.53 o 
   9   6   2       23.57       20.05      3.34 o 
  10   6   2      100.38      105.11      6.34 o 
  11   6   2        2.22        3.77      3.04 o 
  12   6   2        1.08        1.65      4.66 o 
 -13   7   2       74.46       68.08     10.98 o 
 -12   7   2        7.00        7.89      3.93 o 
 -11   7   2        0.00        0.24      2.12 o 
 -10   7   2       44.94       42.67      3.44 o 
  -9   7   2      462.07      468.67      9.33 o 
  -8   7   2      650.60      617.56     10.60 o 
  -7   7   2      270.53      261.53      7.14 o 
  -6   7   2      179.39      168.84      5.95 o 
  -5   7   2      383.91      344.90      7.54 o 
  -4   7   2      428.36      460.31      8.64 o 
  -3   7   2       10.28        8.90      1.65 o 
  -2   7   2      289.65      334.98      5.10 o 
  -1   7   2      254.58      266.33      5.24 o 
   0   7   2       95.02       91.32      2.48 o 
   1   7   2      807.97      795.76     10.65 o 
   2   7   2       30.63       29.04      1.83 o 
   3   7   2      425.21      425.97      8.09 o 
   4   7   2      379.46      349.10      8.44 o 
   5   7   2       54.82       47.08      3.13 o 
   6   7   2      151.59      127.57      5.81 o 
   7   7   2       74.29       77.83      4.09 o 
   8   7   2        0.26        2.12      2.70 o 
   9   7   2       27.60       24.70      3.80 o 
  10   7   2        2.82        4.03      3.17 o 
  11   7   2        3.97        9.68      3.55 o 
 -12   8   2       23.72       19.98     11.53 o 
 -11   8   2       28.98       29.31      4.12 o 
 -10   8   2      346.36      341.52     18.38 o 
  -9   8   2        1.95        0.00      2.09 o 
  -8   8   2      420.05      406.65      9.60 o 
  -7   8   2       63.32       64.02      3.84 o 
  -6   8   2       36.85       51.36      3.29 o 
  -5   8   2      306.18      278.31      6.99 o 
  -4   8   2        3.55        2.56      1.75 o 
  -3   8   2      412.82      399.93      9.11 o 
  -2   8   2      296.38      270.23      5.55 o 
  -1   8   2      158.11      160.67      3.93 o 
   0   8   2       63.22       66.22      2.31 o 
   1   8   2       27.42       25.87      1.86 o 
   2   8   2      260.98      259.24      6.12 o 
   3   8   2       56.74       58.50      3.29 o 
   4   8   2      723.55      732.16     12.68 o 
   5   8   2      174.65      165.39      5.61 o 
   6   8   2       25.92       25.04      2.86 o 
   7   8   2        7.95        2.53      2.01 o 
   8   8   2       78.35       79.45      5.47 o 
   9   8   2        8.66        4.03      3.28 o 
  10   8   2       43.97       43.03      5.07 o 
  11   8   2       74.49       82.34      8.12 o 
 -12   9   2       44.82       32.94      8.78 o 
 -11   9   2      122.28      118.28      6.97 o 
 -10   9   2        5.42        6.15      2.46 o 
  -9   9   2        8.31        5.70      2.33 o 
  -8   9   2        3.38        3.84      2.20 o 
  -7   9   2      588.91      545.68     14.90 o 
  -6   9   2       96.87       94.89      4.60 o 
  -5   9   2      248.20      218.89      7.92 o 
  -4   9   2       54.43       51.69      3.41 o 
  -3   9   2        0.04        0.22      1.47 o 
  -2   9   2       99.69       78.58      4.28 o 
  -1   9   2        6.70        8.62      1.80 o 
   0   9   2      702.29      723.25     11.16 o 
   1   9   2      284.15      281.58      7.06 o 
   2   9   2      288.30      279.76      7.55 o 
   3   9   2      625.18      562.15     14.90 o 
   4   9   2        0.04       -0.63      1.86 o 
   5   9   2       29.28       23.65      2.85 o 
   6   9   2        1.95       -0.17      2.01 o 
   7   9   2       22.49       21.62      3.65 o 
   8   9   2       82.82       74.53      5.47 o 
   9   9   2       39.53       43.76      4.62 o 
  10   9   2        2.53        0.06      3.04 o 
 -11  10   2       15.48       10.98      4.66 o 
 -10  10   2       14.83       10.74      2.62 o 
  -9  10   2       14.51        3.29      2.74 o 
  -8  10   2      200.12      204.31      7.26 o 
  -7  10   2       88.14       80.19      5.23 o 
  -6  10   2       73.14       57.49      3.96 o 
  -5  10   2       28.26       22.33      2.74 o 
  -4  10   2      100.86      104.21      4.05 o 
  -3  10   2      276.72      248.85      5.96 o 
  -2  10   2      855.34      838.93     13.67 o 
  -1  10   2     2045.59     1960.93     24.39 o 
   0  10   2      185.19      201.22      6.78 o 
   1  10   2     1020.37      930.43     16.41 o 
   2  10   2      103.17      114.13      4.99 o 
   3  10   2       26.99       31.63      3.34 o 
   4  10   2        2.32        1.10      2.01 o 
   5  10   2       90.22       92.33      4.64 o 
   6  10   2      256.99      255.83      7.95 o 
   7  10   2      229.05      226.10      8.85 o 
   8  10   2        8.00        4.76      3.17 o 
   9  10   2       75.59       86.27      6.28 o 
 -10  11   2        9.25       10.71      3.29 o 
  -9  11   2        0.39        1.37      2.74 o 
  -8  11   2       32.59       28.78      3.65 o 
  -7  11   2      258.12      275.35      8.36 o 
  -6  11   2       77.72       82.23      4.78 o 
  -5  11   2       50.08       64.17      4.91 o 
  -4  11   2        2.88        1.55      2.48 o 
  -3  11   2      160.58      133.08      5.71 o 
  -2  11   2       23.03       19.30      2.57 o 
  -1  11   2      142.63      146.70      9.88 o 
   0  11   2      201.83      191.28      9.32 o 
   1  11   2       11.86       12.02      3.38 o 
   2  11   2       31.97       35.01      6.44 o 
   3  11   2      167.70      163.85      8.12 o 
   4  11   2      447.66      447.41     11.54 o 
   5  11   2      166.67      151.31      6.66 o 
   6  11   2      142.45      164.33      7.71 o 
   7  11   2       43.42       43.38      4.09 o 
   8  11   2       10.16       11.05      3.55 o 
   9  11   2        0.46        5.49      6.59 o 
 -10  12   2       48.88       45.02      8.78 o 
  -9  12   2       11.32       13.51      3.98 o 
  -8  12   2       11.63       13.18      3.29 o 
  -7  12   2       54.99       63.86      5.07 o 
  -6  12   2        2.51       -0.55      2.43 o 
  -5  12   2        0.01       -2.20      2.20 o 
  -4  12   2       12.01        9.86      2.66 o 
  -3  12   2      442.26      440.31     10.29 o 
  -2  12   2       26.35       28.26      7.69 o 
  -1  12   2      102.45      111.15      7.35 o 
   0  12   2      116.13      120.94      7.76 o 
   1  12   2       84.73       69.42     15.92 o 
   2  12   2      145.94      148.95      6.74 o 
   3  12   2      115.28      131.18      8.23 o 
   4  12   2       40.30       43.27      5.43 o 
   5  12   2      175.30      197.45     10.46 o 
   6  12   2       50.31       39.73      6.97 o 
   7  12   2      100.02      101.70      6.74 o 
   8  12   2       25.62       25.10      6.59 o 
  -8  13   2       15.73       15.01      3.80 o 
  -7  13   2        0.00       -0.71      2.57 o 
  -6  13   2        0.01       -1.46      2.43 o 
  -5  13   2       11.93       17.02      3.29 o 
  -4  13   2        0.15       -1.50      2.30 o 
  -3  13   2        4.63       -0.37      3.43 o 
  -2  13   2      137.23      166.68     12.08 o 
  -1  13   2        0.82        0.55      3.11 o 
   0  13   2        9.74       14.82      3.88 o 
   1  13   2        5.15        8.23      4.94 o 
   2  13   2       60.73       51.39      5.78 o 
   3  13   2        7.44        6.22      3.97 o 
   4  13   2      159.13      174.89      9.68 o 
   5  13   2       26.63       33.91     13.18 o 
   6  13   2       23.98       23.90      6.04 o 
   7  13   2       60.74       47.21      8.78 o 
  -7  14   2      146.00      152.82     14.27 o 
  -6  14   2       10.84       10.37      3.41 o 
  -5  14   2        1.17        2.60      2.98 o 
  -4  14   2        6.39        8.58      4.22 o 
  -3  14   2        0.02       -3.43      3.43 o 
  -2  14   2       14.57        9.88      6.04 o 
  -1  14   2        1.83        1.71      4.39 o 
   0  14   2       17.38       16.47      4.66 o 
   1  14   2        7.96        4.39      3.88 o 
   2  14   2        5.42       -1.34      3.43 o 
   3  14   2        1.83       -0.55      3.88 o 
   4  14   2        4.06        3.29      3.88 o 
   5  14   2        0.02       -3.29      5.49 o 
   6  14   2        7.28        6.59      6.59 o 
  -5  15   2        1.38        6.59      6.59 o 
  -4  15   2        6.00        4.39      5.49 o 
  -3  15   2        3.70        4.79      4.22 o 
  -2  15   2        0.60        2.20      3.88 o 
  -1  15   2       40.29       56.15      7.69 o 
   0  15   2       36.99       54.78     10.98 o 
   1  15   2       28.36       25.60      7.69 o 
   2  15   2      133.81      131.71     14.82 o 
 -13   0   3       11.60        8.78      5.49 o 
 -11   0   3      154.78      166.68     12.21 o 
  -9   0   3      363.21      348.86      7.54 o 
  -7   0   3     1754.69     1914.58     21.39 o 
  -5   0   3     4330.92     4545.86     43.21 o 
  -3   0   3      222.87      291.47      4.99 o 
  -1   0   3    25881.58    25377.51    263.88 o 
   1   0   3    15562.10    15943.59    200.70 o 
   3   0   3       33.01       38.97     14.27 o 
   5   0   3      756.59      797.33     12.89 o 
   7   0   3      140.84      118.23      5.26 o 
   9   0   3      306.96      261.69      9.40 o 
  11   0   3        0.71       -3.02      3.29 o 
 -14   1   3        0.97       -3.29      5.49 o 
 -13   1   3        3.46        5.49      5.49 o 
 -12   1   3       11.55       13.97      2.57 o 
 -11   1   3      116.11      116.47      3.74 o 
 -10   1   3        2.19       -0.73      1.44 o 
  -9   1   3      198.82      195.00      4.16 o 
  -8   1   3     1089.66     1138.42     10.57 o 
  -7   1   3       25.83       35.49      1.59 o 
  -6   1   3      969.48      919.47      8.31 o 
  -5   1   3      345.69      390.07      4.64 o 
  -4   1   3      343.89      335.65      4.19 o 
  -3   1   3     3012.89     2965.28     25.54 o 
  -2   1   3     2591.63     2470.38     21.20 o 
  -1   1   3      174.89      177.42      2.47 o 
   0   1   3     6087.93     5995.95     48.71 o 
   1   1   3     1586.69     1514.83     13.62 o 
   2   1   3     7755.06     7717.07     70.40 o 
   3   1   3     3316.52     3428.00     24.99 o 
   4   1   3       12.37       18.49      1.07 o 
   5   1   3      340.16      336.98      4.21 o 
   6   1   3      416.95      395.97      5.00 o 
   7   1   3       57.28       59.26      2.61 o 
   8   1   3      117.66      113.10      3.72 o 
   9   1   3        9.13        6.83      1.73 o 
  10   1   3       59.74       64.66      4.95 o 
  11   1   3       58.67       57.09      4.91 o 
  12   1   3        8.88        4.87      3.55 o 
  13   1   3       47.34       42.82      8.78 o 
 -14   2   3        2.16       -1.10      5.49 o 
 -13   2   3       65.84       59.29      8.78 o 
 -12   2   3       81.33       91.04      4.94 o 
 -11   2   3       50.10       54.53      3.52 o 
 -10   2   3      556.49      565.51      8.06 o 
  -9   2   3      521.57      526.64      7.40 o 
  -8   2   3       77.69       71.98      2.34 o 
  -7   2   3       23.00       24.96      1.53 o 
  -6   2   3       40.19       28.71      1.44 o 
  -5   2   3      830.30      774.91      8.23 o 
  -4   2   3      667.57      800.34      9.56 o 
  -3   2   3      489.83      469.45      5.63 o 
  -2   2   3     2965.59     3234.28     30.75 o 
  -1   2   3     1971.28     2317.37     22.36 o 
   0   2   3      600.55      551.24      6.71 o 
   1   2   3     6288.06     6409.31     58.47 o 
   2   2   3     2289.75     2251.27     22.34 o 
   3   2   3      110.86      122.60      2.60 o 
   4   2   3      416.22      424.73      5.05 o 
   5   2   3      170.16      144.38      3.63 o 
   6   2   3       43.95       46.20      1.82 o 
   7   2   3        0.18        0.31      1.47 o 
   8   2   3        9.03        7.86      1.69 o 
   9   2   3       99.47       77.33      3.71 o 
  10   2   3       26.14       26.06      3.22 o 
  11   2   3       58.49       59.09      4.46 o 
  12   2   3       29.12       34.43      4.82 o 
  13   2   3        0.60        0.00      5.49 o 
 -14   3   3       32.88       41.72      8.78 o 
 -13   3   3       44.60       46.04      5.78 o 
 -12   3   3       71.64       72.08      4.64 o 
 -11   3   3       15.19       16.59      2.76 o 
 -10   3   3      296.38      295.39      6.96 o 
  -9   3   3      108.94      102.94      5.24 o 
  -8   3   3       11.88       10.14      1.62 o 
  -7   3   3       34.62       38.11      1.78 o 
  -6   3   3     1482.72     1423.86     16.41 o 
  -5   3   3      314.15      324.76      5.27 o 
  -4   3   3      659.68      791.50      9.90 o 
  -3   3   3        4.34        3.02      1.10 o 
  -2   3   3      125.85      149.13      2.72 o 
  -1   3   3      549.26      548.98      6.96 o 
   0   3   3      613.41      746.44      8.78 o 
   1   3   3     1524.91     1577.52     13.36 o 
   2   3   3     1429.03     1324.04     14.37 o 
   3   3   3      400.90      378.17      5.43 o 
   4   3   3     4148.24     4144.96     56.55 o 
   5   3   3     1236.68     1301.57     16.29 o 
   6   3   3      340.04      329.34      4.68 o 
   7   3   3       37.33       33.05      2.39 o 
   8   3   3       70.24       53.54      3.12 o 
   9   3   3      372.43      399.70      9.44 o 
  10   3   3      129.96      135.13      6.00 o 
  11   3   3       14.80       10.25      3.17 o 
  12   3   3       18.73       14.17      3.70 o 
 -13   4   3        4.37        6.09      5.49 o 
 -12   4   3        0.00        2.64      2.46 o 
 -11   4   3        2.93        3.43      2.04 o 
 -10   4   3      343.78      338.01      7.65 o 
  -9   4   3     1114.86     1076.19     14.70 o 
  -8   4   3        9.94        6.83      1.62 o 
  -7   4   3        3.34        5.67      1.77 o 
  -6   4   3      371.17      356.82      6.28 o 
  -5   4   3      961.40      954.39     12.76 o 
  -4   4   3     4204.10     4392.78     42.95 o 
  -3   4   3      739.40      811.46      9.90 o 
  -2   4   3     1702.57     1896.64     17.43 o 
  -1   4   3      399.67      425.03      6.37 o 
   0   4   3       13.29       11.73      1.06 o 
   1   4   3      433.47      441.82      5.12 o 
   2   4   3      617.95      631.53      7.46 o 
   3   4   3      167.57      165.88      3.56 o 
   4   4   3      169.67      176.49      3.85 o 
   5   4   3      388.37      370.76      8.31 o 
   6   4   3      137.20      130.11      4.09 o 
   7   4   3       19.03       21.27      2.91 o 
   8   4   3      196.50      173.46      7.24 o 
   9   4   3       83.62       81.45      5.47 o 
  10   4   3       24.61       17.90      3.55 o 
  11   4   3        7.56        4.03      3.17 o 
  12   4   3       36.35       39.23      8.47 o 
 -14   5   3       69.32       79.06     10.98 o 
 -13   5   3       20.66       17.06      5.00 o 
 -12   5   3       15.87       12.76      2.53 o 
 -11   5   3        3.96        2.58      2.12 o 
 -10   5   3      378.17      364.76     11.18 o 
  -9   5   3       47.70       39.23      2.95 o 
  -8   5   3        7.42        6.01      1.72 o 
  -7   5   3        0.09        0.46      1.54 o 
  -6   5   3      571.14      586.31      9.74 o 
  -5   5   3      552.18      617.20      9.86 o 
  -4   5   3       89.91      107.23      3.54 o 
  -3   5   3     3139.25     3274.93     26.21 o 
  -2   5   3      147.89      207.81      3.24 o 
  -1   5   3     1102.41     1173.30     11.94 o 
   0   5   3     2593.91     2722.18     30.06 o 
   1   5   3     2438.26     2287.78     21.20 o 
   2   5   3      202.37      206.47      3.94 o 
   3   5   3      710.31      684.33     10.13 o 
   4   5   3      266.05      307.64      5.39 o 
   5   5   3        2.42        1.10      1.65 o 
   6   5   3        3.81        5.56      1.75 o 
   7   5   3      142.81      144.70      6.11 o 
   8   5   3       63.84       63.06      6.88 o 
   9   5   3       20.60        9.15      3.45 o 
  10   5   3        0.20        0.24      2.70 o 
  11   5   3       84.49       99.42      7.10 o 
  12   5   3       78.72       83.07      7.76 o 
 -13   6   3        0.27       -3.88      3.88 o 
 -12   6   3      285.29      307.74      9.46 o 
 -11   6   3        1.62        3.61      2.17 o 
 -10   6   3      239.88      250.31      6.75 o 
  -9   6   3      445.98      449.51      9.01 o 
  -8   6   3      790.50      722.87     11.09 o 
  -7   6   3        7.32        4.10      1.75 o 
  -6   6   3      154.56      162.35      5.55 o 
  -5   6   3      266.00      269.54      6.44 o 
  -4   6   3       77.97       82.32      3.41 o 
  -3   6   3      180.49      197.71      3.95 o 
  -2   6   3       50.80       96.61      2.26 o 
  -1   6   3     1343.71     1306.78     12.34 o 
   0   6   3     4154.50     4355.47     41.97 o 
   1   6   3     1695.35     1734.08     19.06 o 
   2   6   3      106.52      123.78      2.72 o 
   3   6   3      704.61      696.79     10.69 o 
   4   6   3       90.20      101.52      3.84 o 
   5   6   3       59.82       59.26      4.74 o 
   6   6   3      245.62      240.53      6.25 o 
   7   6   3       30.67       26.57      3.34 o 
   8   6   3       48.81       33.95      3.90 o 
   9   6   3      275.20      282.36      9.92 o 
  10   6   3      106.43      101.33      6.80 o 
  11   6   3       25.76       21.96      6.21 o 
 -12   7   3       19.37       23.90      3.54 o 
 -11   7   3       14.45       17.63      2.90 o 
 -10   7   3      316.88      314.35      8.42 o 
  -9   7   3        2.58        0.19      1.89 o 
  -8   7   3       37.10       33.17      3.38 o 
  -7   7   3       73.89       77.80      4.60 o 
  -6   7   3      219.47      213.25      8.24 o 
  -5   7   3        0.13       -1.10      1.44 o 
  -4   7   3      134.80       99.99      3.96 o 
  -3   7   3       12.47        5.66      1.77 o 
  -2   7   3      392.05      386.26      5.30 o 
  -1   7   3      690.64      632.45      7.62 o 
   0   7   3       57.34       72.22      2.62 o 
   1   7   3       60.94       57.10      2.57 o 
   2   7   3      262.62      262.45      5.67 o 
   3   7   3      196.39      197.93      5.34 o 
   4   7   3        2.83        2.47      1.65 o 
   5   7   3       13.85       16.28      2.30 o 
   6   7   3      197.74      204.73      6.30 o 
   7   7   3      285.51      290.81     11.09 o 
   8   7   3       77.16       73.31      7.57 o 
   9   7   3        2.09        2.67      2.70 o 
  10   7   3       56.94       55.00      5.07 o 
  11   7   3       22.73       21.35      4.19 o 
 -12   8   3        9.07        6.95      3.13 o 
 -11   8   3      251.53      251.86      7.55 o 
 -10   8   3      125.20      128.44      5.37 o 
  -9   8   3        0.38        1.98      1.96 o 
  -8   8   3      373.78      325.95      8.78 o 
  -7   8   3       27.25       22.28      2.69 o 
  -6   8   3        0.31        3.37      1.86 o 
  -5   8   3      109.73      100.82      4.23 o 
  -4   8   3       66.95       60.71      5.07 o 
  -3   8   3      860.24      831.87     17.43 o 
  -2   8   3       95.37       78.90      2.90 o 
  -1   8   3      704.11      646.01      7.87 o 
   0   8   3       49.37       51.62      2.28 o 
   1   8   3       26.89       25.02      2.09 o 
   2   8   3      185.37      183.82      6.32 o 
   3   8   3       12.99       11.25      2.20 o 
   4   8   3       17.68       13.86      2.20 o 
   5   8   3       15.37       18.01      2.43 o 
   6   8   3       67.48       72.52      3.96 o 
   7   8   3      180.42      176.61      7.38 o 
   8   8   3      454.08      421.17     12.25 o 
   9   8   3      157.54      158.84      7.80 o 
  10   8   3        1.93        2.58      3.53 o 
 -12   9   3       77.94       76.69      7.35 o 
 -11   9   3       10.62        8.46      2.72 o 
 -10   9   3       71.57       72.34      4.31 o 
  -9   9   3      149.22      130.37      6.34 o 
  -8   9   3       84.88       87.06      9.60 o 
  -7   9   3      175.23      154.42      5.89 o 
  -6   9   3        1.79       -0.78      1.86 o 
  -5   9   3      106.64       91.95      4.44 o 
  -4   9   3      150.43      155.49      4.70 o 
  -3   9   3      316.41      309.21      7.40 o 
  -2   9   3        4.73        7.25      1.75 o 
  -1   9   3       87.58       74.47      2.97 o 
   0   9   3     1347.23     1352.71     15.11 o 
   1   9   3       29.52       23.20      2.38 o 
   2   9   3       81.19       95.58      4.62 o 
   3   9   3      377.82      331.76      8.83 o 
   4   9   3      246.10      231.70      6.55 o 
   5   9   3      266.09      268.97      7.51 o 
   6   9   3      101.94       99.25      4.89 o 
   7   9   3       58.50       55.25      4.62 o 
   8   9   3        7.23       10.77      3.04 o 
   9   9   3       13.84       14.08      4.19 o 
  10   9   3        2.44       -3.39      4.22 o 
 -11  10   3       17.20       13.46      3.41 o 
 -10  10   3      170.47      195.09      7.28 o 
  -9  10   3       40.42       41.55      3.85 o 
  -8  10   3        0.26       -2.30      2.30 o 
  -7  10   3        1.81        2.14      2.30 o 
  -6  10   3       42.53       52.47      3.84 o 
  -5  10   3        8.42       13.18      2.12 o 
  -4  10   3        0.01        0.84      2.01 o 
  -3  10   3      207.25      181.41      5.85 o 
  -2  10   3      336.63      319.70     12.10 o 
  -1  10   3       27.12       30.14      4.11 o 
   0  10   3      635.30      605.95     12.58 o 
   1  10   3      509.25      464.69     13.13 o 
   2  10   3     1115.21     1098.35     18.30 o 
   3  10   3       68.28       68.83      5.87 o 
   4  10   3      405.86      378.28     14.88 o 
   5  10   3      367.65      385.78      9.31 o 
   6  10   3      142.30      151.54      6.16 o 
   7  10   3        0.38        2.56      2.54 o 
   8  10   3       19.04       19.45      3.98 o 
   9  10   3        0.03       -1.77      2.91 o 
 -11  11   3       55.93       60.39      9.88 o 
 -10  11   3        5.72        8.06      2.90 o 
  -9  11   3        3.63        1.42      2.57 o 
  -8  11   3       81.10       89.64      5.34 o 
  -7  11   3        2.45        0.35      2.30 o 
  -6  11   3       20.46       10.52      3.04 o 
  -5  11   3      280.87      241.98      6.57 o 
  -4  11   3        6.42        0.25      2.01 o 
  -3  11   3      649.94      651.52     16.17 o 
  -2  11   3      107.39       96.06      6.81 o 
  -1  11   3       87.28       73.45      8.78 o 
   0  11   3       79.59       94.21      8.78 o 
   1  11   3      208.84      209.99      7.74 o 
   2  11   3       55.95       49.89      9.88 o 
   3  11   3        9.07        8.71      2.83 o 
   4  11   3        2.44        5.41      2.70 o 
   5  11   3      219.28      227.31      8.44 o 
   6  11   3        7.65       10.55      2.74 o 
   7  11   3       49.38       46.76      7.14 o 
   8  11   3       14.04       13.54      3.80 o 
  -9  12   3        1.77        2.70      2.98 o 
  -8  12   3        8.11        4.82      2.86 o 
  -7  12   3      251.24      259.26      8.50 o 
  -6  12   3        1.29        2.02      2.30 o 
  -5  12   3       17.58       24.13      3.13 o 
  -4  12   3      128.26      136.34      5.74 o 
  -3  12   3        7.13        1.51      2.85 o 
  -2  12   3       10.44       15.99      3.17 o 
  -1  12   3        7.31        7.08      5.49 o 
   0  12   3       49.19       54.36      5.43 o 
   1  12   3        1.66        1.10      4.39 o 
   2  12   3       27.05       41.08      4.19 o 
   3  12   3        2.26        0.00      3.29 o 
   4  12   3       34.38       34.24      5.00 o 
   5  12   3       66.37       78.13      5.26 o 
   6  12   3        1.22        5.49      3.62 o 
   7  12   3       60.32       61.37      5.47 o 
   8  12   3        0.67       -2.20      5.49 o 
  -9  13   3        0.23        0.00      6.59 o 
  -8  13   3      155.50      166.43     10.87 o 
  -7  13   3        2.88        0.84      2.57 o 
  -6  13   3        4.28        3.90      2.76 o 
  -5  13   3        0.30       -0.45      2.57 o 
  -4  13   3        6.06        3.23      2.57 o 
  -3  13   3        2.36        1.46      3.17 o 
  -2  13   3       39.06       39.91      6.04 o 
  -1  13   3        1.76        1.71      3.43 o 
   0  13   3        0.41        4.94      3.11 o 
   1  13   3      112.19      102.90      7.76 o 
   2  13   3       12.10        5.49      3.88 o 
   3  13   3       54.63       58.61      4.99 o 
   4  13   3        8.87        8.38      4.22 o 
   5  13   3       34.22       31.10      5.43 o 
   6  13   3       67.87       66.79      7.35 o 
  -7  14   3      162.68      189.95     15.37 o 
  -6  14   3        0.24        1.24      2.86 o 
  -5  14   3        8.69        6.41      3.07 o 
  -4  14   3       90.92      102.03      6.74 o 
  -3  14   3       10.91       12.63      4.66 o 
  -2  14   3       89.40      100.71      7.76 o 
  -1  14   3        2.54        1.83      3.43 o 
   0  14   3        6.07        5.49      3.88 o 
   1  14   3       29.97       25.62      5.49 o 
   2  14   3        2.17        3.66      3.43 o 
   3  14   3        4.87        0.10      4.22 o 
   4  14   3       24.54       19.17      5.00 o 
   5  14   3       41.40       23.06      7.69 o 
  -5  15   3        5.88       18.67      6.59 o 
  -4  15   3       40.14       21.96      7.69 o 
  -3  15   3      165.27      181.50     10.87 o 
  -2  15   3       33.62       43.61      8.78 o 
  -1  15   3       24.01       30.58     14.82 o 
   0  15   3       22.36       34.45      8.23 o 
   1  15   3       71.13       54.78     10.98 o 
 -12   0   4       95.93       87.42      7.69 o 
 -10   0   4      495.39      503.71      9.84 o 
  -8   0   4      776.23      790.33     11.76 o 
  -6   0   4      316.31      383.17     12.67 o 
  -4   0   4      889.92      851.33     16.91 o 
  -2   0   4     4055.82     4017.82     53.18 o 
   0   0   4      830.06      900.89     11.38 o 
   2   0   4     7037.33     6830.02     89.67 o 
   4   0   4     4180.21     3878.18     55.11 o 
   6   0   4     3391.64     3445.81     41.81 o 
   8   0   4      318.03      307.97      8.83 o 
  10   0   4       14.12       21.01      4.22 o 
  12   0   4        0.09        1.20      4.94 o 
 -14   1   4       19.01       24.16      7.69 o 
 -13   1   4       10.22       11.25      3.55 o 
 -12   1   4       16.63        9.75      3.34 o 
 -11   1   4        1.84        1.40      2.18 o 
 -10   1   4     1136.44     1134.47     12.44 o 
  -9   1   4      215.99      210.38      3.99 o 
  -8   1   4       44.53       41.64      1.93 o 
  -7   1   4       72.76       58.43      2.08 o 
  -6   1   4      229.38      296.08      4.19 o 
  -5   1   4       14.74       11.98      1.30 o 
  -4   1   4     1608.04     1748.22     16.36 o 
  -3   1   4     2067.43     1938.99     17.90 o 
  -2   1   4     1050.69     1013.61     11.38 o 
  -1   1   4      783.93      867.69      8.52 o 
   0   1   4        1.55        6.59      1.72 o 
   1   1   4      762.37      767.73      7.98 o 
   2   1   4     6225.04     6401.02     59.56 o 
   3   1   4     2084.04     2072.34     22.22 o 
   4   1   4     2613.49     2688.11     33.12 o 
   5   1   4       14.90        9.86      0.96 o 
   6   1   4       24.87       29.36      1.92 o 
   7   1   4      127.61      127.32      3.79 o 
   8   1   4        0.05        0.47      1.52 o 
   9   1   4       11.29       10.04      2.51 o 
  10   1   4       42.58       32.85      2.85 o 
  11   1   4       35.43       26.12      4.35 o 
  12   1   4       13.60       11.88      5.48 o 
 -14   2   4        7.61        7.69      6.59 o 
 -13   2   4        2.66        5.86      3.17 o 
 -12   2   4       38.51       41.10      3.68 o 
 -11   2   4      153.44      150.11      6.50 o 
 -10   2   4        1.59       -0.52      1.92 o 
  -9   2   4       42.17       40.73      2.36 o 
  -8   2   4       54.75       49.29      2.30 o 
  -7   2   4      632.79      683.74      8.36 o 
  -6   2   4      422.88      379.12      5.36 o 
  -5   2   4     1196.64     1216.51     12.61 o 
  -4   2   4     3902.77     4176.04     35.63 o 
  -3   2   4      265.82      236.24      4.30 o 
  -2   2   4     2649.77     2706.74     30.39 o 
  -1   2   4        6.95       16.23      1.43 o 
   0   2   4       49.36       38.20      1.75 o 
   1   2   4      162.58      172.22      3.33 o 
   2   2   4     3452.96     3206.71     31.69 o 
   3   2   4      306.94      299.79      5.57 o 
   4   2   4     3550.56     3640.81     39.18 o 
   5   2   4        4.88       12.93      1.18 o 
   6   2   4       14.68       15.40      1.64 o 
   7   2   4      440.51      418.69      6.89 o 
   8   2   4      513.54      471.30      8.72 o 
   9   2   4      169.73      153.24      5.19 o 
  10   2   4       93.73      102.85      5.34 o 
  11   2   4        0.86        0.78      2.50 o 
  12   2   4       46.65       53.08      5.63 o 
 -14   3   4        2.43        4.39      6.59 o 
 -13   3   4       17.78       24.77      3.98 o 
 -12   3   4       57.83       66.07      5.07 o 
 -11   3   4        1.42        1.04      2.43 o 
 -10   3   4     1067.91     1133.39     15.31 o 
  -9   3   4      278.21      286.74      6.36 o 
  -8   3   4      193.92      184.11      5.45 o 
  -7   3   4      314.30      305.69      5.05 o 
  -6   3   4      172.05      156.33      3.36 o 
  -5   3   4      661.81      670.10      8.59 o 
  -4   3   4     2087.54     1998.09     21.38 o 
  -3   3   4      518.89      450.84      8.01 o 
  -2   3   4     1334.05     1384.74     13.43 o 
  -1   3   4        7.16        9.62      1.10 o 
   0   3   4        6.56        3.02      1.43 o 
   1   3   4      109.00      110.17      2.98 o 
   2   3   4      370.12      389.68      6.81 o 
   3   3   4      361.42      430.06      6.78 o 
   4   3   4        2.05        3.11      1.20 o 
   5   3   4       26.08       16.24      1.25 o 
   6   3   4      192.57      203.77      6.15 o 
   7   3   4        0.25        1.42      1.72 o 
   8   3   4      327.53      295.78     15.25 o 
   9   3   4      108.00       98.74      6.18 o 
  10   3   4       17.64       22.44      3.22 o 
  11   3   4        2.63        1.51      3.04 o 
  12   3   4        3.04        2.97      3.34 o 
 -14   4   4        0.47        5.49      6.59 o 
 -13   4   4      191.01      189.14      8.61 o 
 -12   4   4       34.57       38.16      3.84 o 
 -11   4   4       31.96       37.62      3.12 o 
 -10   4   4      268.64      273.41     10.87 o 
  -9   4   4        3.36        5.49      1.96 o 
  -8   4   4      458.73      423.95      8.99 o 
  -7   4   4       34.89       43.08      2.39 o 
  -6   4   4      150.10      151.37      3.89 o 
  -5   4   4      144.68      153.76      4.23 o 
  -4   4   4      948.27     1012.52     14.75 o 
  -3   4   4      806.29      784.23     13.64 o 
  -2   4   4      326.34      300.53      4.56 o 
  -1   4   4      151.05      173.70      5.45 o 
   0   4   4     1133.86     1156.18     13.31 o 
   1   4   4      471.89      553.11      6.40 o 
   2   4   4      101.81       88.57      2.88 o 
   3   4   4       24.23       29.67      2.09 o 
   4   4   4       88.19       84.76      4.30 o 
   5   4   4      248.67      250.36      5.00 o 
   6   4   4      104.80      101.55      4.02 o 
   7   4   4       77.77       70.07      4.44 o 
   8   4   4       82.50       77.11      5.38 o 
   9   4   4        0.19        0.00      2.54 o 
  10   4   4        1.39        2.82      2.70 o 
  11   4   4      129.97      155.46      7.80 o 
  12   4   4       65.94       72.47      9.88 o 
 -14   5   4       56.83       77.96     10.98 o 
 -13   5   4        1.58        0.78      3.34 o 
 -12   5   4      386.26      393.61     16.17 o 
 -11   5   4      128.31      126.30      5.38 o 
 -10   5   4      195.55      211.32      6.07 o 
  -9   5   4     2122.83     2041.41     23.06 o 
  -8   5   4      138.13      132.17      4.39 o 
  -7   5   4       39.88       43.06      2.46 o 
  -6   5   4      185.41      186.78      5.34 o 
  -5   5   4       83.36       72.97      3.13 o 
  -4   5   4     1858.69     1951.60     30.09 o 
  -3   5   4     4793.03     5058.14     63.43 o 
  -2   5   4      545.05      580.54      7.39 o 
  -1   5   4     3437.72     3682.47     32.10 o 
   0   5   4      628.17      629.95      7.84 o 
   1   5   4     1157.38     1166.47     11.32 o 
   2   5   4      688.25      656.58      9.16 o 
   3   5   4      143.47      145.43      3.56 o 
   4   5   4      135.08      133.55      3.56 o 
   5   5   4      124.85      112.67      4.02 o 
   6   5   4      224.64      205.42      6.97 o 
   7   5   4      467.34      425.87     10.78 o 
   8   5   4       16.44       11.06      2.70 o 
   9   5   4      139.53      150.62      7.17 o 
  10   5   4       11.38       13.31      3.55 o 
  11   5   4       11.31        9.44      3.78 o 
 -13   6   4      146.86      159.35      8.19 o 
 -12   6   4      128.99      137.83      6.55 o 
 -11   6   4       26.92       23.27      2.90 o 
 -10   6   4       11.69       12.45      2.33 o 
  -9   6   4       69.38       69.38      3.52 o 
  -8   6   4       81.80       74.37      3.52 o 
  -7   6   4       70.57       65.44      3.21 o 
  -6   6   4       17.01       16.83      2.20 o 
  -5   6   4      469.31      427.55      8.56 o 
  -4   6   4      116.22      108.88      5.12 o 
  -3   6   4      175.46      173.41      3.24 o 
  -2   6   4     1042.06      996.81     10.24 o 
  -1   6   4        6.84       18.45      1.52 o 
   0   6   4      628.48      640.62      8.31 o 
   1   6   4       16.63       20.66      1.40 o 
   2   6   4      859.23      853.79     10.07 o 
   3   6   4      370.69      325.46      8.24 o 
   4   6   4       86.80       85.14      5.06 o 
   5   6   4      123.22      117.09      4.60 o 
   6   6   4       43.72       47.54      4.84 o 
   7   6   4       55.48       55.78      4.19 o 
   8   6   4       54.88       62.18      5.86 o 
   9   6   4       49.19       45.84      4.62 o 
  10   6   4        8.25       10.79      3.34 o 
  11   6   4       17.47       22.71      4.74 o 
 -13   7   4       99.08      112.00     13.18 o 
 -12   7   4       22.78       24.35      3.54 o 
 -11   7   4       20.35       21.35      2.82 o 
 -10   7   4       17.64       15.20      2.53 o 
  -9   7   4      226.67      221.76      6.28 o 
  -8   7   4       19.42       15.07      2.23 o 
  -7   7   4      114.70      122.23      4.94 o 
  -6   7   4      206.53      201.18      6.04 o 
  -5   7   4      187.83      192.46      5.61 o 
  -4   7   4       14.03       20.77      3.14 o 
  -3   7   4       29.42       22.19      1.92 o 
  -2   7   4      724.23      733.95      8.39 o 
  -1   7   4      645.05      623.73      7.56 o 
   0   7   4      462.64      515.60      7.44 o 
   1   7   4        2.93        3.29      1.65 o 
   2   7   4       55.85       55.79      2.66 o 
   3   7   4      240.71      214.97      6.74 o 
   4   7   4       84.60       81.18      3.68 o 
   5   7   4       70.37       62.61      3.65 o 
   6   7   4       14.41       14.48      5.13 o 
   7   7   4      180.06      158.22      6.97 o 
   8   7   4        0.47        5.10      2.70 o 
   9   7   4      133.15      161.38      7.80 o 
  10   7   4        2.35        3.42      3.34 o 
 -12   8   4      141.58      143.46      6.85 o 
 -11   8   4      160.81      159.59      6.07 o 
 -10   8   4       21.18       17.73      2.87 o 
  -9   8   4      290.71      283.13      7.37 o 
  -8   8   4      947.30      894.55     17.75 o 
  -7   8   4      144.51      107.42      4.64 o 
  -6   8   4       20.49       20.86      3.65 o 
  -5   8   4        2.12       -2.00      2.64 o 
  -4   8   4      276.39      324.05      9.19 o 
  -3   8   4      104.98       98.83      4.09 o 
  -2   8   4       37.43       46.24      2.39 o 
  -1   8   4        6.25        3.58      1.16 o 
   0   8   4      507.15      511.60      7.69 o 
   1   8   4      126.88      113.35      4.36 o 
   2   8   4      214.63      219.87      6.53 o 
   3   8   4       15.31       16.17      2.54 o 
   4   8   4       18.02       12.88      3.95 o 
   5   8   4        1.44        0.59      1.75 o 
   6   8   4      258.56      281.45      9.07 o 
   7   8   4       22.16       21.07      3.83 o 
   8   8   4        7.57        8.43      4.06 o 
   9   8   4       48.71       48.50      4.83 o 
  10   8   4       16.26       15.55      4.19 o 
 -12   9   4        0.15        2.30      4.22 o 
 -11   9   4       41.08       47.23      3.89 o 
 -10   9   4       93.48       83.13      4.51 o 
  -9   9   4        9.71        4.03      2.04 o 
  -8   9   4       19.78       18.98      3.80 o 
  -7   9   4       75.76       64.50      3.96 o 
  -6   9   4        0.22       -1.49      1.86 o 
  -5   9   4      379.23      340.53      8.56 o 
  -4   9   4      241.44      231.34      6.55 o 
  -3   9   4      341.88      362.29      8.87 o 
  -2   9   4       49.09       43.18      3.33 o 
  -1   9   4       62.01       70.20      2.97 o 
   0   9   4      156.46      144.62      3.97 o 
   1   9   4        4.00        4.89      2.06 o 
   2   9   4        7.78        5.93      2.26 o 
   3   9   4        8.91        5.86      2.54 o 
   4   9   4      305.17      312.17      9.07 o 
   5   9   4       14.93        9.15      2.54 o 
   6   9   4        0.04        0.00      2.54 o 
   7   9   4       16.51       17.24      5.87 o 
   8   9   4        2.66        1.46      3.17 o 
   9   9   4        0.74       -2.91      2.91 o 
 -11  10   4       69.21       66.69      5.95 o 
 -10  10   4        0.71       -1.46      2.33 o 
  -9  10   4       53.48       55.84      4.39 o 
  -8  10   4       15.49       13.64      2.86 o 
  -7  10   4       80.38       64.63      4.23 o 
  -6  10   4        1.81        3.29      2.54 o 
  -5  10   4       72.76       52.00      3.54 o 
  -4  10   4       29.62       21.35      2.57 o 
  -3  10   4      247.28      219.42      6.55 o 
  -2  10   4      332.42      318.36      7.95 o 
  -1  10   4      560.22      562.15     13.47 o 
   0  10   4     1877.76     1890.34     27.15 o 
   1  10   4      597.99      555.30     19.76 o 
   2  10   4        5.40       10.98      2.54 o 
   3  10   4      518.13      493.51     13.85 o 
   4  10   4       41.63       39.13      3.98 o 
   5  10   4       54.31       47.44      5.49 o 
   6  10   4      142.80      132.91      6.74 o 
   7  10   4       83.51      105.51      6.34 o 
   8  10   4       29.69       24.41      4.19 o 
   9  10   4       39.59       54.90      9.88 o 
 -11  11   4        1.95        4.39      6.59 o 
 -10  11   4        4.70        2.11      2.72 o 
  -9  11   4       49.30       47.76      4.34 o 
  -8  11   4      171.11      167.17      8.35 o 
  -7  11   4       79.69       71.68     10.02 o 
  -6  11   4       26.06       22.49      2.98 o 
  -5  11   4       10.99       10.72      2.43 o 
  -4  11   4        6.27        3.47      2.30 o 
  -3  11   4        7.09       12.51      2.82 o 
  -2  11   4      114.66      103.24      6.17 o 
  -1  11   4       21.16       29.37      3.80 o 
   0  11   4       82.20       90.88      7.69 o 
   1  11   4       41.66       39.29      4.60 o 
   2  11   4        9.87       15.92      3.88 o 
   3  11   4        9.30        8.55      2.70 o 
   4  11   4        0.00       -0.73      2.54 o 
   5  11   4        1.13        2.20      2.70 o 
   6  11   4      212.82      213.51      8.83 o 
   7  11   4       26.13       22.78      7.44 o 
   8  11   4      263.71      267.99     10.98 o 
  -9  12   4       11.32       16.47      4.40 o 
  -8  12   4       42.82       44.48      4.83 o 
  -7  12   4        0.96        2.52      2.57 o 
  -6  12   4        1.59        3.05      2.43 o 
  -5  12   4        1.48       -1.73      2.38 o 
  -4  12   4       35.71       44.76      3.78 o 
  -3  12   4        7.95        4.88      2.43 o 
  -2  12   4       33.67       34.80      3.98 o 
  -1  12   4       38.91       41.97      7.69 o 
   0  12   4        0.01        1.46      3.43 o 
   1  12   4      335.59      347.81     13.57 o 
   2  12   4       35.80       43.18      5.00 o 
   3  12   4        4.12        9.03      3.43 o 
   4  12   4      164.66      160.45      8.90 o 
   5  12   4       20.17       19.20      3.75 o 
   6  12   4       59.68       73.42      5.71 o 
   7  12   4        0.01       -1.10      3.88 o 
  -8  13   4        1.92        3.75      3.34 o 
  -7  13   4        5.96        6.39      2.98 o 
  -6  13   4       11.01        9.73      5.11 o 
  -5  13   4        2.13        0.00      2.57 o 
  -4  13   4       63.13       60.15      4.51 o 
  -3  13   4        2.06       -0.37      2.54 o 
  -2  13   4        3.40        6.59      3.88 o 
  -1  13   4       60.83       50.39      5.78 o 
   0  13   4        8.11        5.49      3.88 o 
   1  13   4        0.84        4.27      3.43 o 
   2  13   4        1.76        0.73      3.43 o 
   3  13   4        2.19        1.59      3.43 o 
   4  13   4       84.58       89.25      7.35 o 
   5  13   4       18.06       19.67      4.47 o 
   6  13   4       99.02      113.09     12.08 o 
   7  13   4       21.94       40.63      8.78 o 
  -7  14   4        7.62        5.49      6.59 o 
  -6  14   4       29.71       38.50      4.23 o 
  -5  14   4       58.59       68.23      7.45 o 
  -4  14   4       11.90       13.89      3.98 o 
  -3  14   4       40.23       44.17      6.21 o 
  -2  14   4       15.27        6.79      4.22 o 
  -1  14   4        1.13        1.10      3.43 o 
   0  14   4        2.65        1.65      3.88 o 
   1  14   4       14.86       13.72      4.66 o 
   2  14   4        7.58       16.13      5.00 o 
   3  14   4        0.36        3.84      3.88 o 
   4  14   4        0.28        2.20      6.59 o 
   5  14   4       52.34       64.78      9.88 o 
  -5  15   4      123.78      153.72     14.27 o 
  -4  15   4        2.04        8.78      6.59 o 
  -3  15   4       21.27       32.94      8.78 o 
  -2  15   4       17.73       22.24      9.88 o 
  -1  15   4        0.61        3.84      4.66 o 
   0  15   4        2.67       -1.65      3.88 o 
   1  15   4       15.93       14.27      7.69 o 
 -13   0   5      118.42      148.23     13.18 o 
 -11   0   5      720.39      770.79     27.45 o 
  -9   0   5       13.93       21.18      2.70 o 
  -7   0   5       18.44       16.55      2.06 o 
  -5   0   5       42.54       40.04      2.71 o 
  -3   0   5     1367.39     1348.45     21.34 o 
  -1   0   5      811.08      762.96     10.10 o 
   1   0   5       92.68       94.98      3.88 o 
   3   0   5     8816.02     9250.43    121.50 o 
   5   0   5      600.83      607.66     14.35 o 
   7   0   5        4.00        1.70      2.06 o 
   9   0   5      109.12      108.64      5.63 o 
  11   0   5       62.28       74.96     13.18 o 
 -13   1   5       13.11        6.99      7.69 o 
 -12   1   5        2.40       -1.83      3.43 o 
 -11   1   5       92.34       76.23      6.84 o 
 -10   1   5      340.41      311.40     12.26 o 
  -9   1   5       15.51        9.27      1.62 o 
  -8   1   5       79.02       84.85      2.82 o 
  -7   1   5      709.11      777.47      8.81 o 
  -6   1   5     3826.10     3954.68     41.29 o 
  -5   1   5      527.65      599.07      8.28 o 
  -4   1   5     4519.15     5020.67     51.58 o 
  -3   1   5      144.67      154.41      2.69 o 
  -2   1   5      278.65      215.84      4.62 o 
  -1   1   5     2981.22     3066.59     26.40 o 
   0   1   5     1045.72      878.10      9.33 o 
   1   1   5      666.40      689.22      9.05 o 
   2   1   5     2625.90     2321.06     24.43 o 
   3   1   5      167.57      152.30      4.23 o 
   4   1   5     4601.94     4408.49     44.18 o 
   5   1   5      124.79      125.34      3.71 o 
   6   1   5      266.77      269.81      5.34 o 
   7   1   5       81.70       88.25      3.17 o 
   8   1   5      275.50      239.15      5.61 o 
   9   1   5       75.52       58.72      3.52 o 
  10   1   5       14.07       10.63      2.47 o 
  11   1   5       51.82       54.95      5.17 o 
  12   1   5       10.66       13.18      6.59 o 
 -13   2   5       22.00       16.47      4.66 o 
 -12   2   5       94.64      102.26      6.11 o 
 -11   2   5      670.68      654.05     12.48 o 
 -10   2   5      585.06      550.78     10.98 o 
  -9   2   5        5.73        4.33      1.72 o 
  -8   2   5       61.68       77.43      2.90 o 
  -7   2   5      184.46      210.26      4.89 o 
  -6   2   5      627.51      733.72     15.57 o 
  -5   2   5      733.64      783.67      9.26 o 
  -4   2   5      564.73      527.80      6.70 o 
  -3   2   5       62.80       95.03      2.07 o 
  -2   2   5     1252.13     1188.25     11.75 o 
  -1   2   5      208.10      277.73      4.58 o 
   0   2   5     2491.52     2481.82     23.79 o 
   1   2   5      143.26      140.19      3.22 o 
   2   2   5      221.80      223.35      4.78 o 
   3   2   5     1996.74     2033.00     22.35 o 
   4   2   5      824.00      845.12     10.95 o 
   5   2   5      285.93      290.53      5.96 o 
   6   2   5      204.55      194.56      5.07 o 
   7   2   5      260.60      234.28      5.30 o 
   8   2   5       36.38       34.61      3.79 o 
   9   2   5       13.90       11.47      2.57 o 
  10   2   5       10.04       12.68      2.98 o 
  11   2   5        6.08        7.15      3.32 o 
  12   2   5        1.76       -3.29      5.49 o 
 -13   3   5       84.25       88.75      6.11 o 
 -12   3   5      158.24      154.09      6.40 o 
 -11   3   5      160.81      175.38      6.44 o 
 -10   3   5        5.04        4.62      2.30 o 
  -9   3   5      358.15      349.57      7.26 o 
  -8   3   5      177.64      165.88      4.70 o 
  -7   3   5      257.37      263.29      6.46 o 
  -6   3   5      412.08      432.48      6.47 o 
  -5   3   5      110.72      128.60      3.12 o 
  -4   3   5        3.32       12.61      1.44 o 
  -3   3   5     1542.11     1637.53     22.31 o 
  -2   3   5      125.86      144.53      3.33 o 
  -1   3   5       48.01       81.04      2.57 o 
   0   3   5      582.67      589.14      7.95 o 
   1   3   5      300.29      312.83      5.34 o 
   2   3   5      218.63      188.74      4.89 o 
   3   3   5     1933.71     1920.54     21.51 o 
   4   3   5       74.21       70.18      2.75 o 
   5   3   5     1002.84      998.51     16.32 o 
   6   3   5      259.99      244.47      5.78 o 
   7   3   5      390.72      377.93      7.69 o 
   8   3   5      256.67      211.24     12.68 o 
   9   3   5        6.30        3.29      2.43 o 
  10   3   5       32.74       44.74      4.62 o 
  11   3   5       65.44       71.53      5.90 o 
  12   3   5       25.12       26.35      7.69 o 
 -14   4   5      150.00      163.60     14.27 o 
 -13   4   5       82.84       83.89      7.80 o 
 -12   4   5      202.73      225.04     10.46 o 
 -11   4   5       99.57      103.69      5.55 o 
 -10   4   5        0.82        2.88      2.04 o 
  -9   4   5        8.24        9.74      2.04 o 
  -8   4   5        7.23        2.66      1.54 o 
  -7   4   5      326.08      294.83      6.81 o 
  -6   4   5        0.33        1.10      1.90 o 
  -5   4   5       29.13       39.45      2.43 o 
  -4   4   5      531.87      541.17     11.87 o 
  -3   4   5        8.34        2.35      1.04 o 
  -2   4   5     3269.26     3300.52     32.50 o 
  -1   4   5       59.56       48.62      2.20 o 
   0   4   5      770.62      812.39     10.43 o 
   1   4   5       30.96       18.40      1.47 o 
   2   4   5      236.29      260.91      5.34 o 
   3   4   5      829.38      817.50     11.47 o 
   4   4   5      194.81      186.38      4.20 o 
   5   4   5       60.27       60.99      3.13 o 
   6   4   5        0.00       -0.82      1.65 o 
   7   4   5       25.80       16.69      3.17 o 
   8   4   5      271.15      284.65     10.93 o 
   9   4   5       23.92       38.35      7.23 o 
  10   4   5       40.19       33.60      4.44 o 
  11   4   5        9.36        5.23      3.34 o 
  12   4   5        0.17        0.00      5.49 o 
 -14   5   5       13.20        9.88      6.59 o 
 -13   5   5        4.83        9.31      3.13 o 
 -12   5   5      414.64      420.96     14.10 o 
 -11   5   5      175.17      180.12      6.85 o 
 -10   5   5        4.85        5.26      2.04 o 
  -9   5   5      389.73      365.74      7.84 o 
  -8   5   5      197.85      181.95      5.06 o 
  -7   5   5        0.64        2.01      1.62 o 
  -6   5   5      702.29      712.60     11.22 o 
  -5   5   5      264.53      255.08      6.92 o 
  -4   5   5     3687.41     3881.20     55.54 o 
  -3   5   5        5.50        0.08      1.04 o 
  -2   5   5      123.54      161.75      3.77 o 
  -1   5   5      391.22      410.53      6.85 o 
   0   5   5      155.95      162.24      3.44 o 
   1   5   5      118.86      135.24      2.96 o 
   2   5   5      326.59      350.84      6.59 o 
   3   5   5      795.92      777.60     11.16 o 
   4   5   5      183.23      197.88      5.14 o 
   5   5   5      206.67      228.05      7.61 o 
   6   5   5        4.33        4.83      2.26 o 
   7   5   5        0.31        0.88      2.26 o 
   8   5   5       15.67       18.35      3.17 o 
   9   5   5        2.45        2.35      2.70 o 
  10   5   5        5.66        6.85      3.34 o 
  11   5   5        0.00        1.29      3.34 o 
 -13   6   5       23.81       18.02      3.54 o 
 -12   6   5       80.48      108.20      5.89 o 
 -11   6   5       13.43       16.11      3.13 o 
 -10   6   5      689.58      708.15     12.05 o 
  -9   6   5      223.66      237.29      7.89 o 
  -8   6   5     1091.38     1035.13     14.30 o 
  -7   6   5      544.74      529.85     15.06 o 
  -6   6   5      404.68      357.98     10.88 o 
  -5   6   5      434.09      455.57     10.10 o 
  -4   6   5      290.42      274.73      6.94 o 
  -3   6   5       12.88       15.47      1.54 o 
  -2   6   5       23.45       32.02      1.69 o 
  -1   6   5        0.45        2.36      1.11 o 
   0   6   5       34.44       30.38      2.27 o 
   1   6   5      118.30      107.88      2.90 o 
   2   6   5       36.44       24.35      2.22 o 
   3   6   5      373.79      336.64     12.79 o 
   4   6   5       61.25       56.69      4.30 o 
   5   6   5       59.22       55.93      6.75 o 
   6   6   5        0.00        1.98      2.26 o 
   7   6   5        0.97        0.73      2.54 o 
   8   6   5       82.00       76.63      5.26 o 
   9   6   5       29.71       28.71      4.44 o 
  10   6   5        9.13        5.70      3.55 o 
 -13   7   5       33.27       31.88      5.43 o 
 -12   7   5       11.51       12.90      3.29 o 
 -11   7   5       11.82       12.98      2.98 o 
 -10   7   5      131.86      136.51      6.66 o 
  -9   7   5        1.69        1.42      2.04 o 
  -8   7   5       13.45       15.04      2.22 o 
  -7   7   5      130.68      105.09      6.91 o 
  -6   7   5       47.34       45.54      3.55 o 
  -5   7   5      139.02      125.52      5.47 o 
  -4   7   5      341.76      324.39     14.90 o 
  -3   7   5       65.28       90.13      2.67 o 
  -2   7   5        4.70        6.75      1.26 o 
  -1   7   5      236.25      243.83      4.77 o 
   0   7   5       91.33      107.95      3.21 o 
   1   7   5      151.51      134.48      4.23 o 
   2   7   5      108.95      101.34      3.68 o 
   3   7   5      128.38      114.51      6.13 o 
   4   7   5        0.51        0.73      1.90 o 
   5   7   5       35.60       30.19      3.34 o 
   6   7   5        4.99        4.39      2.54 o 
   7   7   5        0.00       -1.21      2.26 o 
   8   7   5       39.06       36.13      4.19 o 
   9   7   5      158.31      163.42      8.01 o 
  10   7   5        8.88       16.47      5.43 o 
 -13   8   5       30.18       24.08      5.78 o 
 -12   8   5      251.36      304.63      9.86 o 
 -11   8   5        4.91        8.43      2.98 o 
 -10   8   5       13.60       16.18      2.72 o 
  -9   8   5      295.97      316.21      7.82 o 
  -8   8   5       66.50       60.57      3.90 o 
  -7   8   5      599.87      564.25     13.09 o 
  -6   8   5        0.38        1.76      2.26 o 
  -5   8   5        0.00        3.00      1.75 o 
  -4   8   5      854.13      838.34     13.00 o 
  -3   8   5       59.10       64.37      3.29 o 
  -2   8   5        6.68       -0.21      1.37 o 
  -1   8   5      388.33      393.95      6.62 o 
   0   8   5       49.03       44.15      2.39 o 
   1   8   5     1875.95     1836.19     21.66 o 
   2   8   5        0.04        0.00      1.90 o 
   3   8   5      102.88       75.15      4.62 o 
   4   8   5      119.75      136.92      5.90 o 
   5   8   5       72.90       65.02      4.62 o 
   6   8   5       62.48       57.23      4.62 o 
   7   8   5       47.22       48.51      4.87 o 
   8   8   5       10.62       12.70      3.55 o 
   9   8   5       77.11       82.26      6.11 o 
 -12   9   5       55.43       44.11      9.33 o 
 -11   9   5       16.84       14.77      3.98 o 
 -10   9   5       30.89       29.58      3.54 o 
  -9   9   5       42.97       51.59      3.96 o 
  -8   9   5       10.70       15.60      4.94 o 
  -7   9   5      575.27      542.49     13.09 o 
  -6   9   5       82.58      103.21      4.64 o 
  -5   9   5       75.30       68.11      5.40 o 
  -4   9   5       17.85       29.93      3.33 o 
  -3   9   5      256.82      255.51     11.09 o 
  -2   9   5        5.05        4.73      2.01 o 
  -1   9   5      214.44      195.21      4.97 o 
   0   9   5       32.43       29.18      2.12 o 
   1   9   5      623.54      599.79     16.37 o 
   2   9   5      565.31      569.63     12.01 o 
   3   9   5       92.03       89.76      4.83 o 
   4   9   5      409.60      416.01     10.98 o 
   5   9   5       39.41       38.65      3.98 o 
   6   9   5      155.18      160.58      7.38 o 
   7   9   5       87.10      100.65      6.11 o 
   8   9   5       14.62       18.13      3.76 o 
   9   9   5       42.85       47.82      5.81 o 
 -11  10   5       55.28       69.51      9.88 o 
 -10  10   5       11.01        7.41      2.74 o 
  -9  10   5       18.80       15.65      2.98 o 
  -8  10   5       73.34       65.67      5.64 o 
  -7  10   5        0.00        0.82      2.20 o 
  -6  10   5       89.98       76.19      4.28 o 
  -5  10   5       11.90       11.82      2.43 o 
  -4  10   5       26.97       28.85      2.94 o 
  -3  10   5       18.75       22.20      4.12 o 
  -2  10   5       16.06       18.98      2.43 o 
  -1  10   5       38.06       38.50      3.01 o 
   0  10   5       54.59       68.54      5.00 o 
   1  10   5        9.59       10.54      2.26 o 
   2  10   5       38.05       40.99      3.80 o 
   3  10   5      461.58      449.42     11.38 o 
   4  10   5       96.83       93.20      5.47 o 
   5  10   5        5.78        3.72      2.91 o 
   6  10   5        1.24        0.86      2.70 o 
   7  10   5      139.10      147.36      7.61 o 
   8  10   5       86.64       81.61      6.28 o 
 -10  11   5       59.26       68.87      5.19 o 
  -9  11   5       24.95       18.90      3.98 o 
  -8  11   5      423.60      382.24     12.01 o 
  -7  11   5        8.37        2.12      3.38 o 
  -6  11   5       21.61       15.75      2.86 o 
  -5  11   5       51.04       40.15      3.54 o 
  -4  11   5        2.53        1.72      2.38 o 
  -3  11   5      112.27       82.42      4.64 o 
  -2  11   5      262.09      238.83      7.26 o 
  -1  11   5      670.79      668.49     14.99 o 
   0  11   5       15.05       12.63      3.88 o 
   1  11   5       66.32       63.07      5.78 o 
   2  11   5       62.26       65.61      5.78 o 
   3  11   5       46.54       49.31      4.89 o 
   4  11   5      107.94      100.94      5.90 o 
   5  11   5        6.56        7.43      2.91 o 
   6  11   5        0.91        4.03      3.17 o 
   7  11   5       50.09       44.57      5.07 o 
   8  11   5       10.16        5.49      6.59 o 
 -10  12   5       58.56       74.66     10.98 o 
  -9  12   5        6.71        0.58      3.34 o 
  -8  12   5       15.01       16.67      3.80 o 
  -7  12   5        3.10        9.81      3.55 o 
  -6  12   5        5.47       10.42      2.76 o 
  -5  12   5       13.93       13.11      2.57 o 
  -4  12   5        0.26       -0.23      2.30 o 
  -3  12   5        3.87        1.39      2.30 o 
  -2  12   5      123.88      130.53      6.74 o 
  -1  12   5        2.01        2.20      3.11 o 
   0  12   5      232.47      262.19     19.21 o 
   1  12   5        1.26        4.88      3.43 o 
   2  12   5      174.55      193.89      9.68 o 
   3  12   5       17.30       20.63      6.04 o 
   4  12   5      119.63      139.77      8.90 o 
   5  12   5        3.78        0.73      3.17 o 
   6  12   5       29.00       37.21      4.83 o 
   7  12   5       82.55       74.66     10.98 o 
  -8  13   5       30.09       32.98      7.14 o 
  -7  13   5       26.03       31.80      4.67 o 
  -6  13   5        9.41        4.39      3.17 o 
  -5  13   5       15.44       16.41      3.13 o 
  -4  13   5       10.59        3.94      2.57 o 
  -3  13   5       34.99       32.41      8.16 o 
  -2  13   5       66.74       70.07      5.47 o 
  -1  13   5        3.74        2.20      3.88 o 
   0  13   5       17.42       15.87      4.22 o 
   1  13   5       42.96       60.21      9.33 o 
   2  13   5       11.55        7.69      3.88 o 
   3  13   5        0.12        3.29      3.88 o 
   4  13   5        0.15        1.34      3.43 o 
   5  13   5       50.09       56.97      6.86 o 
  -7  14   5       23.93       24.16      7.69 o 
  -6  14   5       24.08       31.19      8.23 o 
  -5  14   5       13.03       23.93      3.54 o 
  -4  14   5       12.53        5.90      3.55 o 
  -3  14   5        4.64        7.55      3.55 o 
  -2  14   5       28.85       26.28      5.43 o 
  -1  14   5       13.64       10.98      6.59 o 
   0  14   5       57.44       53.53      6.59 o 
   1  14   5       17.29       16.81      5.00 o 
   2  14   5        5.73        9.88      4.66 o 
   3  14   5        0.20       -3.17      3.43 o 
  -4  15   5       35.41       50.51      8.78 o 
  -3  15   5       40.48       27.45      7.69 o 
  -2  15   5        2.22       -2.20      5.49 o 
  -1  15   5       75.87      125.17     13.18 o 
   0  15   5       54.00       61.49      9.88 o 
   1  15   5       80.94       87.84     10.98 o 
 -14   0   6        7.47       12.08      7.69 o 
 -12   0   6       90.98       93.33     10.98 o 
 -10   0   6      255.78      223.29     10.43 o 
  -8   0   6      354.33      380.03     13.18 o 
  -6   0   6      345.00      364.56      8.53 o 
  -4   0   6     1878.86     2172.51     38.43 o 
  -2   0   6     1501.31     1437.72     22.12 o 
   0   0   6      171.81      225.50      4.65 o 
   2   0   6      362.29      392.01     10.09 o 
   4   0   6      369.63      374.94     31.84 o 
   6   0   6     1410.43     1357.12     21.09 o 
   8   0   6      843.36      754.98     15.37 o 
  10   0   6       56.07       74.10      6.57 o 
 -14   1   6        7.54       10.43      4.66 o 
 -13   1   6       13.10        6.29      4.22 o 
 -12   1   6       22.72       26.41      5.00 o 
 -11   1   6       19.81       15.16      3.17 o 
 -10   1   6       24.18       26.66      3.34 o 
  -9   1   6       34.81       32.69      2.57 o 
  -8   1   6       31.34       26.21      2.81 o 
  -7   1   6      244.51      243.98      4.22 o 
  -6   1   6      884.16     1057.94     11.87 o 
  -5   1   6      420.04      436.68      6.07 o 
  -4   1   6      268.75      256.61      8.40 o 
  -3   1   6     1874.11     1796.18     16.82 o 
  -2   1   6        2.75        6.00      0.95 o 
  -1   1   6     1166.01     1020.59     11.80 o 
   0   1   6      599.39      645.28      6.59 o 
   1   1   6       55.45       52.68      2.69 o 
   2   1   6      829.96      735.97     10.43 o 
   3   1   6      475.11      472.33      8.23 o 
   4   1   6     1718.92     1666.01     20.17 o 
   5   1   6       87.89       86.23      3.32 o 
   6   1   6      656.00      658.01      9.22 o 
   7   1   6       96.16       79.28      3.27 o 
   8   1   6        0.05        2.03      1.60 o 
   9   1   6        2.29        3.25      2.12 o 
  10   1   6        0.64       -0.57      2.12 o 
  11   1   6        1.91        3.77      3.55 o 
  12   1   6        1.36        3.29      5.49 o 
 -14   2   6       14.33       15.46      6.04 o 
 -13   2   6      336.28      401.34     28.55 o 
 -12   2   6        5.79        4.39      2.70 o 
 -11   2   6      202.09      193.36      7.61 o 
 -10   2   6      183.48      171.15      6.92 o 
  -9   2   6       74.95       60.60      4.61 o 
  -8   2   6       44.45       50.51      2.55 o 
  -7   2   6        8.27       12.26      1.54 o 
  -6   2   6       28.50       34.46      1.89 o 
  -5   2   6     2435.11     2569.22     44.27 o 
  -4   2   6       87.81       86.21      2.47 o 
  -3   2   6      231.74      329.81      6.34 o 
  -2   2   6      490.69      518.18     10.31 o 
  -1   2   6      410.42      489.45      6.25 o 
   0   2   6     2003.21     2061.41     21.53 o 
   1   2   6      598.15      608.99      8.37 o 
   2   2   6      106.99      107.10      3.41 o 
   3   2   6      254.95      245.39      5.74 o 
   4   2   6      743.36      687.74     10.96 o 
   5   2   6      153.11      153.93      4.47 o 
   6   2   6      433.57      434.55      8.38 o 
   7   2   6      164.03      170.50      4.59 o 
   8   2   6       23.34       13.25      2.22 o 
   9   2   6       82.51       76.03      4.51 o 
  10   2   6       76.16       73.21      4.89 o 
  11   2   6      168.66      176.35      7.54 o 
 -14   3   6       17.52       19.76      5.43 o 
 -13   3   6      176.93      169.91      8.19 o 
 -12   3   6       66.89       65.90      6.21 o 
 -11   3   6       34.43       38.64      3.98 o 
 -10   3   6       26.51       23.50      3.34 o 
  -9   3   6      271.10      230.08      7.80 o 
  -8   3   6      426.42      400.31     11.25 o 
  -7   3   6       46.21       47.44      3.10 o 
  -6   3   6      248.93      265.37      5.41 o 
  -5   3   6      163.78      178.14      5.02 o 
  -4   3   6      866.01      920.28     10.15 o 
  -3   3   6      734.82      747.30      8.76 o 
  -2   3   6     3793.73     4033.79     38.96 o 
  -1   3   6     1655.36     1695.53     18.37 o 
   0   3   6       93.80       92.25      2.62 o 
   1   3   6      270.11      296.00      6.18 o 
   2   3   6        6.16        3.02      2.39 o 
   3   3   6       69.51       85.51      3.86 o 
   4   3   6      281.91      284.51      6.44 o 
   5   3   6      250.07      222.84      5.37 o 
   6   3   6       12.82       14.02      2.04 o 
   7   3   6        0.39        2.20      1.72 o 
   8   3   6      124.00      129.39      5.57 o 
   9   3   6       11.00       12.08      2.74 o 
  10   3   6       53.11       50.19      6.80 o 
  11   3   6       18.59       20.79      3.98 o 
 -14   4   6       16.70       17.34      4.19 o 
 -13   4   6       61.08       54.51      5.26 o 
 -12   4   6        1.08        1.28      3.04 o 
 -11   4   6       11.32       16.14      3.44 o 
 -10   4   6      517.50      501.97     16.00 o 
  -9   4   6      165.18      177.52      7.94 o 
  -8   4   6     1177.47     1111.36     16.96 o 
  -7   4   6       10.54       11.65      2.01 o 
  -6   4   6     1029.19      997.98     13.92 o 
  -5   4   6        1.67        5.70      1.29 o 
  -4   4   6      107.54      123.69      4.21 o 
  -3   4   6      274.46      351.08      5.41 o 
  -2   4   6     1248.23     1458.43     16.59 o 
  -1   4   6     2478.97     2756.24     28.12 o 
   0   4   6       77.21       84.78      2.62 o 
   1   4   6       23.60       22.05      1.86 o 
   2   4   6      604.49      525.56      9.66 o 
   3   4   6       29.50       25.91      2.01 o 
   4   4   6      128.10      134.79      4.46 o 
   5   4   6       60.48       63.90      3.41 o 
   6   4   6      221.91      199.74      7.38 o 
   7   4   6       75.46       60.62      5.38 o 
   8   4   6       45.81       45.10      6.97 o 
   9   4   6       75.57       68.21      5.07 o 
  10   4   6        0.00        0.73      3.17 o 
  11   4   6       25.94       34.52      5.78 o 
 -14   5   6        2.78        3.66      3.80 o 
 -13   5   6      123.25      139.75      7.80 o 
 -12   5   6       24.05       13.86      3.55 o 
 -11   5   6       28.57       30.13      3.80 o 
 -10   5   6       91.64       92.75      5.71 o 
  -9   5   6        5.21        7.57      4.09 o 
  -8   5   6      195.45      191.27      6.34 o 
  -7   5   6        6.15        7.84      1.86 o 
  -6   5   6      165.21      179.37      5.01 o 
  -5   5   6      789.67      846.30     10.32 o 
  -4   5   6      360.49      369.38      7.09 o 
  -3   5   6      397.25      385.01      7.21 o 
  -2   5   6       67.47       77.95      2.98 o 
  -1   5   6     2405.08     2540.19     26.75 o 
   0   5   6       39.52       43.38      3.33 o 
   1   5   6     2049.31     2122.16     18.97 o 
   2   5   6       29.78       21.03      2.01 o 
   3   5   6        7.36       11.34      1.86 o 
   4   5   6       83.54       72.91      3.33 o 
   5   5   6      108.24      101.61      9.95 o 
   6   5   6       43.53       51.34      7.44 o 
   7   5   6        2.08        9.46      2.91 o 
   8   5   6        7.35        7.69      3.17 o 
   9   5   6       45.37       38.13      4.35 o 
  10   5   6       12.87        9.91      3.70 o 
  11   5   6        0.05       -1.10      5.49 o 
 -14   6   6       38.68       34.27     15.92 o 
 -13   6   6       16.44       30.38      4.62 o 
 -12   6   6        2.07        0.12      3.04 o 
 -11   6   6      218.93      207.56     12.16 o 
 -10   6   6        6.15        8.78      3.17 o 
  -9   6   6      603.78      547.82     11.04 o 
  -8   6   6      311.03      328.15      7.91 o 
  -7   6   6       34.44       41.78      3.49 o 
  -6   6   6       20.37       20.39      4.03 o 
  -5   6   6      128.51      114.10      3.35 o 
  -4   6   6      455.43      529.39      7.76 o 
  -3   6   6      509.96      488.91      7.33 o 
  -2   6   6      226.42      261.52      5.74 o 
  -1   6   6       13.29       18.06      4.60 o 
   0   6   6      502.71      509.87      7.55 o 
   1   6   6      828.72      859.26      9.68 o 
   2   6   6      906.77      867.46     12.26 o 
   3   6   6       14.55       22.09      3.14 o 
   4   6   6        0.94        3.29      2.26 o 
   5   6   6       53.22       53.60      4.19 o 
   6   6   6        1.72        2.93      2.54 o 
   7   6   6      166.09      143.08     10.53 o 
   8   6   6       31.33       30.40      3.80 o 
   9   6   6        1.60       -0.47      2.70 o 
  10   6   6       89.67      110.71      8.24 o 
 -13   7   6       14.77       16.82      4.19 o 
 -12   7   6       70.83       71.28      7.27 o 
 -11   7   6      248.69      245.63      9.51 o 
 -10   7   6      108.92       99.51      6.11 o 
  -9   7   6      228.04      227.25     11.10 o 
  -8   7   6      147.23      134.69      5.34 o 
  -7   7   6        0.10       -1.69      1.69 o 
  -6   7   6       49.12       46.41      2.98 o 
  -5   7   6       15.12       17.13      2.19 o 
  -4   7   6        0.12       -1.34      1.34 o 
  -3   7   6      565.65      625.05      7.98 o 
  -2   7   6       44.12       45.15      2.10 o 
  -1   7   6      469.12      523.08      7.73 o 
   0   7   6      361.13      384.28      6.66 o 
   1   7   6      248.58      242.79      5.07 o 
   2   7   6       60.71       63.01      3.80 o 
   3   7   6        0.48        2.56      1.90 o 
   4   7   6       76.02       70.22      4.65 o 
   5   7   6       94.78       89.40      5.07 o 
   6   7   6      270.59      236.99      8.44 o 
   7   7   6        6.75        2.67      2.70 o 
   8   7   6        0.00        1.60      2.91 o 
   9   7   6        4.31        5.23      3.34 o 
 -12   8   6       42.58       31.66      5.65 o 
 -11   8   6       23.01       22.00      3.80 o 
 -10   8   6       13.23       11.30      3.34 o 
  -9   8   6        8.67        6.98      2.57 o 
  -8   8   6       57.35       54.53      3.68 o 
  -7   8   6       80.07       87.86      7.77 o 
  -6   8   6       88.07       89.05      4.09 o 
  -5   8   6        3.58        7.55      2.01 o 
  -4   8   6      118.11      111.02      4.47 o 
  -3   8   6        8.86        8.36      2.01 o 
  -2   8   6      782.55      834.14      9.92 o 
  -1   8   6        3.20        6.36      1.54 o 
   0   8   6        7.17        5.72      1.54 o 
   1   8   6       74.51       91.05      3.78 o 
   2   8   6       21.27       21.18      2.91 o 
   3   8   6       63.97       67.26      6.40 o 
   4   8   6        3.73        9.29      2.54 o 
   5   8   6        3.47        0.00      2.54 o 
   6   8   6       24.04       21.24      3.80 o 
   7   8   6       55.22       54.06      5.37 o 
   8   8   6        0.64       -1.57      2.70 o 
   9   8   6       12.05       13.34      3.98 o 
 -12   9   6       35.03       47.36     10.98 o 
 -11   9   6       59.81       63.65      8.53 o 
 -10   9   6      107.17       92.23      6.34 o 
  -9   9   6        1.32        3.29      2.30 o 
  -8   9   6       30.82       20.33      3.55 o 
  -7   9   6        2.52        0.86      2.70 o 
  -6   9   6      121.99      114.96      5.80 o 
  -5   9   6      160.62      157.55      7.77 o 
  -4   9   6       46.36       39.52      2.98 o 
  -3   9   6      158.06      152.76      5.19 o 
  -2   9   6      178.08      169.64      5.61 o 
  -1   9   6        0.53       -0.67      1.62 o 
   0   9   6       52.76       55.68      2.82 o 
   1   9   6      274.55      269.28     14.56 o 
   2   9   6       15.30       14.31      2.70 o 
   3   9   6       37.82       37.46      3.55 o 
   4   9   6      119.98      117.06      6.11 o 
   5   9   6        1.80        2.35      2.70 o 
   6   9   6      226.79      219.09     12.30 o 
   7   9   6        0.73        1.13      3.04 o 
   8   9   6       14.38       13.91      3.70 o 
 -11  10   6       66.28       78.07      7.76 o 
 -10  10   6        2.72        5.49      2.91 o 
  -9  10   6       17.60       18.04      3.13 o 
  -8  10   6       53.08       65.01      7.56 o 
  -7  10   6       25.93       20.67      3.93 o 
  -6  10   6        0.88        4.62      2.30 o 
  -5  10   6       21.44       23.41      3.01 o 
  -4  10   6       48.47       44.55      3.41 o 
  -3  10   6       15.83       12.24      2.30 o 
  -2  10   6      145.76      142.67      5.30 o 
  -1  10   6       56.21       49.57      3.41 o 
   0  10   6      239.13      248.21      7.74 o 
   1  10   6      304.79      313.35      8.83 o 
   2  10   6      584.04      604.59     15.36 o 
   3  10   6      464.02      482.73     12.01 o 
   4  10   6      100.67      109.82      6.11 o 
   5  10   6      259.06      255.99      9.47 o 
   6  10   6       13.66       15.83      3.80 o 
   7  10   6       30.27       17.57      4.19 o 
   8  10   6        5.83       16.47      7.69 o 
 -10  11   6       25.48       23.10      6.04 o 
  -9  11   6      156.26      154.72      6.99 o 
  -8  11   6       29.46       32.12      4.44 o 
  -7  11   6       30.09       37.36      4.35 o 
  -6  11   6        6.90        4.48      2.91 o 
  -5  11   6        4.41        3.84      2.20 o 
  -4  11   6      395.19      384.29      9.44 o 
  -3  11   6        0.00        2.37      2.09 o 
  -2  11   6       68.52       66.90      5.39 o 
  -1  11   6        5.05        6.08      2.91 o 
   0  11   6       94.01       90.24     12.08 o 
   1  11   6      254.23      265.80     10.46 o 
   2  11   6      209.73      215.90      9.68 o 
   3  11   6       66.83       66.20      8.87 o 
   4  11   6        0.32       -0.08      2.70 o 
   5  11   6      105.03      118.82      8.60 o 
   6  11   6        7.18        4.26      3.85 o 
   7  11   6        0.76        0.80      4.22 o 
  -9  12   6       38.63       50.34      5.71 o 
  -8  12   6      239.95      276.81     14.78 o 
  -7  12   6       43.53       41.84      4.83 o 
  -6  12   6        0.00        3.22      2.70 o 
  -5  12   6        0.03       -0.27      2.20 o 
  -4  12   6       12.64       12.10      2.57 o 
  -3  12   6      106.18      103.42      5.19 o 
  -2  12   6       22.62       20.94      3.55 o 
  -1  12   6      125.17      114.95      7.76 o 
   0  12   6       60.51       51.57      6.59 o 
   1  12   6        0.51        2.20      4.39 o 
   2  12   6      155.39      157.58     11.53 o 
   3  12   6       55.23       52.05      6.04 o 
   4  12   6        0.63       -1.46      3.43 o 
   5  12   6        4.92        4.39      3.34 o 
   6  12   6       41.26       45.02      6.21 o 
  -8  13   6        8.02       13.43      5.00 o 
  -7  13   6        8.89        1.55      3.34 o 
  -6  13   6      127.03      159.70      8.01 o 
  -5  13   6       12.30        7.75      3.34 o 
  -4  13   6        1.54        3.76      2.66 o 
  -3  13   6        1.85        1.10      3.17 o 
  -2  13   6       19.16       16.01      3.55 o 
  -1  13   6        0.09        0.12      3.84 o 
   0  13   6       55.67       47.82      6.21 o 
   1  13   6       61.45       69.21      8.78 o 
   2  13   6        0.63       -2.20      5.49 o 
   3  13   6       10.94       14.07      4.22 o 
   4  13   6        5.87       -1.10      3.88 o 
   5  13   6       35.56       29.65      7.69 o 
  -6  14   6        6.86        9.88      6.59 o 
  -5  14   6        2.34        0.55      3.88 o 
  -4  14   6        4.37        2.47      3.56 o 
  -3  14   6        5.51        0.45      3.34 o 
  -2  14   6       10.15        3.84      3.88 o 
  -1  14   6       71.67       68.66      6.99 o 
   0  14   6        0.01        0.55      3.88 o 
   1  14   6       25.60       30.62      8.78 o 
   2  14   6      140.51      158.00     10.46 o 
  -3  15   6      127.24      152.62     14.27 o 
  -2  15   6       37.21       41.72      8.78 o 
  -1  15   6        0.00        0.00      5.49 o 
   0  15   6        5.88        4.39      6.59 o 
 -15   0   7      186.98      260.22     19.76 o 
 -13   0   7      195.54      196.54     15.37 o 
 -11   0   7       19.91       25.25      6.59 o 
  -9   0   7       50.16       50.81      4.22 o 
  -7   0   7      215.26      241.22      8.12 o 
  -5   0   7      219.32      255.31      7.76 o 
  -3   0   7      226.37      240.51      6.99 o 
  -1   0   7      292.71      271.79      5.41 o 
   1   0   7       28.25       37.45      4.94 o 
   3   0   7       22.26       12.63      3.11 o 
   5   0   7        0.82        1.25      2.74 o 
   7   0   7       75.14       97.91      6.17 o 
   9   0   7        4.15        5.25      2.70 o 
  11   0   7        2.66        3.29      5.49 o 
 -15   1   7        6.27        5.71      5.78 o 
 -14   1   7       73.22       88.36     12.08 o 
 -13   1   7       82.43       93.34      7.76 o 
 -12   1   7      213.54      205.13     10.46 o 
 -11   1   7      220.73      193.83      7.55 o 
 -10   1   7        1.69        5.05      2.26 o 
  -9   1   7      128.79      117.94      4.64 o 
  -8   1   7      600.83      590.86     10.10 o 
  -7   1   7       58.54       84.35      6.34 o 
  -6   1   7      154.28      204.00      4.08 o 
  -5   1   7      442.31      476.52      8.09 o 
  -4   1   7     2704.81     2766.82     28.96 o 
  -3   1   7     2144.09     2320.81     24.43 o 
  -2   1   7     2604.41     2896.60     25.80 o 
  -1   1   7     1578.62     1872.00     18.22 o 
   0   1   7      858.47      889.47      9.59 o 
   1   1   7      146.54      152.32      4.75 o 
   2   1   7      256.58      190.53      5.24 o 
   3   1   7      232.33      225.46      5.61 o 
   4   1   7      501.47      467.55      9.05 o 
   5   1   7      261.35      237.70      6.44 o 
   6   1   7      440.50      408.87      7.14 o 
   7   1   7      153.13      136.16      6.14 o 
   8   1   7      105.23      102.32      3.92 o 
   9   1   7        9.64       10.54      2.46 o 
  10   1   7       15.68        9.43      2.98 o 
  11   1   7        4.08        7.69      6.59 o 
 -14   2   7       82.73       97.32      8.54 o 
 -13   2   7      213.53      242.41     12.02 o 
 -12   2   7        0.31        2.59      2.70 o 
 -11   2   7       18.03       14.41      4.17 o 
 -10   2   7       69.76       70.82      5.05 o 
  -9   2   7       87.83       88.91      4.83 o 
  -8   2   7      167.33      165.69      5.01 o 
  -7   2   7      247.06      241.56      6.00 o 
  -6   2   7      515.38      566.55      8.12 o 
  -5   2   7      961.19     1001.83     11.37 o 
  -4   2   7      383.55      397.06      6.33 o 
  -3   2   7        4.12        7.22      1.66 o 
  -2   2   7      121.77      163.29      3.28 o 
  -1   2   7      963.88     1006.37     10.94 o 
   0   2   7      668.21      691.17      8.19 o 
   1   2   7      165.20      158.43      3.17 o 
   2   2   7      126.59      108.60      3.84 o 
   3   2   7       16.41       12.58      2.01 o 
   4   2   7       47.32       44.88      4.12 o 
   5   2   7       70.96       62.00      3.21 o 
   6   2   7      338.54      312.03      6.94 o 
   7   2   7        4.18        5.04      1.64 o 
   8   2   7      140.25      131.51      5.90 o 
   9   2   7       30.70       34.17      3.54 o 
  10   2   7       14.35        7.54      3.49 o 
  11   2   7       87.52      104.31     12.08 o 
 -14   3   7       39.75       54.92      6.99 o 
 -13   3   7       31.66       35.98      4.62 o 
 -12   3   7       30.77       29.23      4.19 o 
 -11   3   7       24.19       26.77      3.55 o 
 -10   3   7       37.09       35.55      6.37 o 
  -9   3   7      197.36      182.31      7.75 o 
  -8   3   7       13.41        6.59      2.54 o 
  -7   3   7      777.40      809.74     10.70 o 
  -6   3   7       84.62       90.40      4.14 o 
  -5   3   7        0.61       -0.47      0.93 o 
  -4   3   7     1644.73     1685.54     19.14 o 
  -3   3   7      484.96      490.97      6.72 o 
  -2   3   7      404.61      441.14      6.31 o 
  -1   3   7      217.99      192.50      4.34 o 
   0   3   7       45.53       39.27      2.09 o 
   1   3   7      354.02      361.55      6.50 o 
   2   3   7       76.36       83.30      4.62 o 
   3   3   7      591.92      573.75     11.19 o 
   4   3   7      865.74      873.96     13.29 o 
   5   3   7      632.20      643.89     12.85 o 
   6   3   7      473.44      475.60      9.13 o 
   7   3   7      355.30      394.65      8.29 o 
   8   3   7      108.36       96.77      5.19 o 
   9   3   7       25.29       25.60      3.98 o 
  10   3   7        0.62        3.18      3.65 o 
  11   3   7       13.75       17.57      6.59 o 
 -14   4   7      146.09      177.89      9.07 o 
 -13   4   7        0.71        2.61      3.55 o 
 -12   4   7      579.92      588.66     18.60 o 
 -11   4   7       35.56       42.19      5.54 o 
 -10   4   7     1056.53     1029.74     19.43 o 
  -9   4   7      625.15      615.28     16.66 o 
  -8   4   7      464.63      435.67     10.98 o 
  -7   4   7      276.27      264.76      6.36 o 
  -6   4   7        0.04        2.84      1.50 o 
  -5   4   7      308.42      291.46      5.09 o 
  -4   4   7      440.73      420.52      5.75 o 
  -3   4   7      200.62      230.16      4.35 o 
  -2   4   7     1611.94     1612.75     18.20 o 
  -1   4   7       94.77       92.23      3.49 o 
   0   4   7      689.78      706.71      9.03 o 
   1   4   7      109.38      113.22      3.68 o 
   2   4   7      668.37      672.87     15.22 o 
   3   4   7      223.07      198.97      5.48 o 
   4   4   7       67.49       67.96      4.28 o 
   5   4   7      302.99      303.85      7.36 o 
   6   4   7      120.42      107.36      5.71 o 
   7   4   7        7.64        1.57      2.70 o 
   8   4   7        5.26        1.94      2.91 o 
   9   4   7       10.13       11.04      3.34 o 
  10   4   7       34.59       35.68      4.62 o 
 -14   5   7       24.88       22.38      4.62 o 
 -13   5   7       37.55       39.89      5.00 o 
 -12   5   7        2.25        2.20      3.17 o 
 -11   5   7       12.86       15.37      3.34 o 
 -10   5   7      147.48      127.68      7.06 o 
  -9   5   7       19.03       20.89      4.65 o 
  -8   5   7      776.45      749.98     15.21 o 
  -7   5   7      106.41      102.96      4.34 o 
  -6   5   7      218.60      215.91      5.80 o 
  -5   5   7       36.33       38.23      2.29 o 
  -4   5   7      159.46      172.77      4.04 o 
  -3   5   7       55.44       54.53      2.28 o 
  -2   5   7     2464.50     2597.45     28.48 o 
  -1   5   7       26.03       44.94      2.57 o 
   0   5   7      365.00      337.06      5.89 o 
   1   5   7      297.66      305.84      6.22 o 
   2   5   7       38.15       28.98      2.43 o 
   3   5   7      165.73      154.24      4.78 o 
   4   5   7        0.02       -1.10      1.65 o 
   5   5   7      223.16      206.00      7.38 o 
   6   5   7      193.51      177.71      7.38 o 
   7   5   7      143.68      149.71      6.92 o 
   8   5   7       14.07        8.69      4.12 o 
   9   5   7        0.22        0.00      2.70 o 
  10   5   7       13.81       13.18      3.80 o 
 -13   6   7        8.07       14.33      4.19 o 
 -12   6   7      107.91      113.72      6.74 o 
 -11   6   7        7.49        4.39      3.17 o 
 -10   6   7      536.75      562.78     14.15 o 
  -9   6   7       38.13       36.07      3.98 o 
  -8   6   7      562.41      548.55     10.72 o 
  -7   6   7     1472.78     1355.22     18.71 o 
  -6   6   7     1538.22     1428.04     19.01 o 
  -5   6   7      610.75      640.50     10.03 o 
  -4   6   7      107.90       88.00      3.03 o 
  -3   6   7      484.31      571.09      8.31 o 
  -2   6   7     1153.73     1213.87     15.34 o 
  -1   6   7      100.06       98.15      3.84 o 
   0   6   7      489.30      466.44      7.34 o 
   1   6   7       57.44       50.28      2.19 o 
   2   6   7       33.99       28.40      2.30 o 
   3   6   7       35.66       36.19      3.17 o 
   4   6   7       75.87       72.08      4.44 o 
   5   6   7       53.61       50.63      4.19 o 
   6   6   7        6.37        6.12      2.70 o 
   7   6   7        0.16        4.81      2.91 o 
   8   6   7       12.17       11.30      3.34 o 
   9   6   7        2.98        5.46      3.11 o 
 -13   7   7       43.61       53.33      5.63 o 
 -12   7   7        9.72       12.85      3.70 o 
 -11   7   7        7.52        6.01      3.34 o 
 -10   7   7       33.20       33.35      3.98 o 
  -9   7   7       32.66       23.07      5.69 o 
  -8   7   7      218.90      204.17      6.68 o 
  -7   7   7       80.34       78.75      4.09 o 
  -6   7   7       47.23       28.05      5.03 o 
  -5   7   7      248.17      205.89      5.67 o 
  -4   7   7       28.85       25.07      2.12 o 
  -3   7   7      531.95      532.80      8.19 o 
  -2   7   7      498.34      532.72      8.12 o 
  -1   7   7       23.84       23.87      2.04 o 
   0   7   7      113.59      115.41      3.71 o 
   1   7   7      680.27      682.80     11.62 o 
   2   7   7      578.06      557.86     12.66 o 
   3   7   7      140.42      138.27      7.78 o 
   4   7   7      498.10      477.81     12.04 o 
   5   7   7      292.22      295.51      9.51 o 
   6   7   7      144.72      137.01      6.74 o 
   7   7   7        8.76        8.42      3.17 o 
   8   7   7       36.82       38.48      5.71 o 
   9   7   7        5.73        0.96      3.55 o 
 -12   8   7       10.48        9.26      3.99 o 
 -11   8   7       65.58       73.17      7.60 o 
 -10   8   7        1.64        4.73      2.91 o 
  -9   8   7       16.16       14.00      3.55 o 
  -8   8   7      217.22      211.74      7.24 o 
  -7   8   7       26.21       17.56      8.28 o 
  -6   8   7       18.21       14.26      2.91 o 
  -5   8   7      395.77      433.99      9.00 o 
  -4   8   7      116.46      115.30      4.46 o 
  -3   8   7       85.89       72.76      4.44 o 
  -2   8   7        9.18       11.48      1.52 o 
  -1   8   7      113.54       98.33      3.52 o 
   0   8   7      278.25      282.32      6.07 o 
   1   8   7       84.58       76.20      3.68 o 
   2   8   7        5.14        8.17      2.70 o 
   3   8   7      278.85      284.14      8.65 o 
   4   8   7      113.13      111.69      7.43 o 
   5   8   7      154.73      143.83     11.13 o 
   6   8   7        0.90       -1.41      2.70 o 
   7   8   7      146.55      130.78      7.17 o 
   8   8   7        1.80        6.93      3.70 o 
 -11   9   7       46.26       53.73      5.26 o 
 -10   9   7        5.92        3.94      3.34 o 
  -9   9   7       35.66       35.55      4.44 o 
  -8   9   7      114.99      110.58      5.34 o 
  -7   9   7       15.53       18.57      4.12 o 
  -6   9   7      415.64      416.52     11.38 o 
  -5   9   7      140.59      126.24      5.07 o 
  -4   9   7        2.69        6.74      2.54 o 
  -3   9   7       74.95       56.24      3.54 o 
  -2   9   7       30.16       22.51      2.57 o 
  -1   9   7        6.60        4.88      1.62 o 
   0   9   7       14.90       14.90      1.96 o 
   1   9   7        1.68        5.71      2.26 o 
   2   9   7      475.25      494.16     11.82 o 
   3   9   7      136.65      130.94      9.77 o 
   4   9   7       62.72       65.41      4.83 o 
   5   9   7      160.56      178.82      7.61 o 
   6   9   7        1.39       -2.27      3.90 o 
   7   9   7        4.08        8.78      3.55 o 
   8   9   7       27.17       20.07      4.35 o 
 -11  10   7        0.10       -3.19      4.22 o 
 -10  10   7        0.76       -1.83      3.17 o 
  -9  10   7       83.90       79.58      6.11 o 
  -8  10   7       14.74        9.17      3.34 o 
  -7  10   7       74.04       66.14      5.07 o 
  -6  10   7        3.53        9.80      2.91 o 
  -5  10   7        2.59        2.12      2.70 o 
  -4  10   7       75.51       45.64      3.41 o 
  -3  10   7       22.87       31.95      3.04 o 
  -2  10   7       75.66       67.36      4.09 o 
  -1  10   7       10.70        3.57      2.20 o 
   0  10   7        4.42        6.22      2.54 o 
   1  10   7       80.41       86.12      4.76 o 
   2  10   7        9.49        7.53      3.33 o 
   3  10   7      109.13      112.99      6.11 o 
   4  10   7       17.10       12.01      4.41 o 
   5  10   7      109.22      113.93      6.74 o 
   6  10   7       28.04       23.60      4.53 o 
   7  10   7       22.81       17.26      7.06 o 
 -10  11   7        9.44       13.18      7.69 o 
  -9  11   7        3.69        3.43      3.55 o 
  -8  11   7      132.92      152.41      7.80 o 
  -7  11   7        0.69        0.55      2.70 o 
  -6  11   7       27.07       25.31      4.13 o 
  -5  11   7       50.53       61.00      7.91 o 
  -4  11   7      120.20      114.69      5.19 o 
  -3  11   7       91.07       88.46      5.25 o 
  -2  11   7       38.44       48.10      3.54 o 
  -1  11   7      238.51      218.37      8.44 o 
   0  11   7       49.61       40.63      6.59 o 
   1  11   7      390.43      392.28     13.57 o 
   2  11   7       64.46       70.81      9.33 o 
   3  11   7       23.84       21.17      3.81 o 
   4  11   7       42.49       43.97      4.44 o 
   5  11   7       69.94       80.04      5.90 o 
   6  11   7        6.14        8.05      3.80 o 
   7  11   7       15.71       10.98      6.59 o 
  -8  12   7       90.03      107.19      7.17 o 
  -7  12   7        1.55        3.29      3.17 o 
  -6  12   7        0.57       -1.46      2.54 o 
  -5  12   7       37.20       41.23      5.32 o 
  -4  12   7       10.14        4.91      2.57 o 
  -3  12   7        0.31       -2.25      2.30 o 
  -2  12   7      111.87      119.73      6.53 o 
  -1  12   7       19.80       21.96      3.55 o 
   0  12   7        6.91        8.19      6.59 o 
   1  12   7       41.79       46.12      7.69 o 
   2  12   7       23.73       31.10      4.66 o 
   3  12   7        3.31        2.20      3.88 o 
   4  12   7       83.89       95.37      8.12 o 
   5  12   7        7.78        5.36      3.34 o 
   6  12   7       27.82       28.55      7.69 o 
  -8  13   7       25.93       37.33      8.78 o 
  -7  13   7       12.57       11.31      5.62 o 
  -6  13   7       20.12       20.75      3.98 o 
  -5  13   7       45.72       68.54      5.90 o 
  -4  13   7       24.83       33.04      5.98 o 
  -3  13   7        2.11        6.85      3.82 o 
  -2  13   7        6.80        6.98      3.46 o 
  -1  13   7      125.06      149.40     13.18 o 
   0  13   7       12.12        4.94      3.88 o 
   1  13   7        1.38        2.60      4.22 o 
   2  13   7        0.28        2.20      5.49 o 
   3  13   7        2.60        0.55      3.88 o 
   4  13   7       11.83       17.57      5.43 o 
  -6  14   7       28.60       33.35      5.78 o 
  -5  14   7        0.57        1.10      5.49 o 
  -4  14   7       78.99       95.84      8.44 o 
  -3  14   7       53.48       49.89      5.55 o 
  -2  14   7       26.91       22.47      5.00 o 
  -1  14   7       15.30       25.11      5.00 o 
   0  14   7       12.84       18.33      5.00 o 
   1  14   7       92.50      110.15      8.90 o 
   2  14   7        3.65       12.08      7.69 o 
  -2  15   7        0.44        1.10      6.59 o 
  -1  15   7        0.00        4.39      6.59 o 
 -14   0   8       13.34       14.27      7.69 o 
 -12   0   8       68.24       63.68      8.78 o 
 -10   0   8      899.77      777.19     18.92 o 
  -8   0   8      143.66      111.23      5.78 o 
  -6   0   8      296.74      307.83     10.98 o 
  -4   0   8      176.92      154.85      6.21 o 
  -2   0   8     2731.81     3003.59     43.46 o 
   0   0   8       67.91      101.38      4.49 o 
   2   0   8        5.07       10.64      3.29 o 
   4   0   8     2070.95     2007.30     51.61 o 
   6   0   8      162.57      161.77      6.53 o 
   8   0   8      128.36      132.20      7.14 o 
  10   0   8       39.33       34.43      5.27 o 
 -14   1   8       57.83       84.43      8.12 o 
 -13   1   8      304.37      323.40     13.98 o 
 -12   1   8        0.19       -3.11      3.11 o 
 -11   1   8        5.50        3.22      2.87 o 
 -10   1   8       26.26       30.09      3.80 o 
  -9   1   8       15.30        8.26      2.54 o 
  -8   1   8        0.13        1.90      1.99 o 
  -7   1   8      113.87      120.93      4.23 o 
  -6   1   8       56.82       53.30      2.86 o 
  -5   1   8      259.35      212.42      5.34 o 
  -4   1   8        0.08        0.66      1.29 o 
  -3   1   8        6.04        4.94      1.40 o 
  -2   1   8     1766.43     1934.23     22.36 o 
  -1   1   8      801.07      899.23      9.95 o 
   0   1   8        2.81        4.47      1.05 o 
   1   1   8      563.20      491.74      8.36 o 
   2   1   8      100.32      102.45      3.84 o 
   3   1   8       63.74       56.09      3.29 o 
   4   1   8     1262.21     1186.50     16.74 o 
   5   1   8       51.20       45.25      4.05 o 
   6   1   8       38.12       35.74      2.82 o 
   7   1   8       58.45       47.69      2.99 o 
   8   1   8      237.77      227.47      7.47 o 
   9   1   8        0.71        0.35      2.22 o 
  10   1   8        1.36        1.50      2.66 o 
 -14   2   8       60.61       57.37     12.08 o 
 -13   2   8        1.69        0.00      3.88 o 
 -12   2   8        6.29        6.08      2.91 o 
 -11   2   8      461.43      494.57     12.85 o 
 -10   2   8      244.97      203.63      7.61 o 
  -9   2   8       17.96       17.89      2.43 o 
  -8   2   8        0.77       -1.73      3.17 o 
  -7   2   8       36.32       44.12      3.65 o 
  -6   2   8       48.71       67.14      3.13 o 
  -5   2   8      157.74      172.30      3.94 o 
  -4   2   8       96.60      103.85      3.03 o 
  -3   2   8       30.25       36.03      2.20 o 
  -2   2   8     1059.06     1202.70     13.50 o 
  -1   2   8        5.76        1.18      1.04 o 
   0   2   8      137.00      109.57      5.03 o 
   1   2   8        0.23        0.29      0.87 o 
   2   2   8       98.38       85.76      4.91 o 
   3   2   8      954.75      933.69     13.71 o 
   4   2   8      361.40      372.90      9.03 o 
   5   2   8        8.34       11.07      2.85 o 
   6   2   8       86.54       81.69      3.89 o 
   7   2   8        0.07        1.50      1.69 o 
   8   2   8       41.30       47.47      4.86 o 
   9   2   8       74.56       74.71      4.74 o 
  10   2   8        0.00        2.70      2.98 o 
 -14   3   8      140.98      166.05     13.18 o 
 -13   3   8       29.03       24.83      4.19 o 
 -12   3   8        2.39        3.21      2.91 o 
 -11   3   8      630.96      593.77     14.55 o 
 -10   3   8       47.41       60.77      5.78 o 
  -9   3   8      231.41      207.15      7.61 o 
  -8   3   8      110.25       81.59      4.84 o 
  -7   3   8      308.44      293.07      6.81 o 
  -6   3   8      313.36      296.01      6.68 o 
  -5   3   8        2.76        3.78      1.44 o 
  -4   3   8       69.44       78.53      2.64 o 
  -3   3   8       40.51       39.29      1.89 o 
  -2   3   8      179.75      183.20      4.30 o 
  -1   3   8      350.49      409.33      5.86 o 
   0   3   8       39.30       30.26      1.72 o 
   1   3   8      262.54      285.70      7.67 o 
   2   3   8       79.26       77.05      6.51 o 
   3   3   8       11.78       16.91      2.54 o 
   4   3   8      380.19      367.56      9.28 o 
   5   3   8      380.53      356.06      8.33 o 
   6   3   8      103.57       91.35      4.34 o 
   7   3   8        3.13       -0.08      2.01 o 
   8   3   8        5.88        6.65      3.87 o 
   9   3   8       18.96       17.01      3.47 o 
  10   3   8        3.64        0.55      3.88 o 
 -14   4   8        2.19        0.84      3.34 o 
 -13   4   8        2.95        5.23      3.34 o 
 -12   4   8        9.76        7.32      3.45 o 
 -11   4   8        2.90        2.27      2.70 o 
 -10   4   8       22.03       19.36      3.34 o 
  -9   4   8       56.48       56.96      4.44 o 
  -8   4   8       16.97       14.63      4.32 o 
  -7   4   8      153.06      134.75      5.90 o 
  -6   4   8     2260.69     2190.95     25.15 o 
  -5   4   8       60.08       63.72      3.01 o 
  -4   4   8      201.29      183.51      4.19 o 
  -3   4   8      686.90      700.35     11.40 o 
  -2   4   8       16.84       17.63      1.86 o 
  -1   4   8      258.78      276.53      5.74 o 
   0   4   8      564.73      579.43      9.16 o 
   1   4   8     1006.29     1099.37     14.21 o 
   2   4   8      106.58      109.95      4.62 o 
   3   4   8      446.19      452.22     10.32 o 
   4   4   8      163.68      155.15      5.34 o 
   5   4   8       48.11       49.73      3.29 o 
   6   4   8       90.73       68.08      4.83 o 
   7   4   8       14.20       12.67      2.91 o 
   8   4   8       57.28       49.24      4.83 o 
   9   4   8        1.21        0.51      2.91 o 
  10   4   8        6.63        3.29      5.49 o 
 -14   5   8        0.72       -4.39      6.59 o 
 -13   5   8       42.40       60.11      5.47 o 
 -12   5   8        7.33        6.59      3.17 o 
 -11   5   8      197.33      187.97      9.88 o 
 -10   5   8        4.02       -1.02      4.16 o 
  -9   5   8      253.25      225.83      8.24 o 
  -8   5   8        6.23        0.77      2.26 o 
  -7   5   8       28.15       22.52      3.04 o 
  -6   5   8        6.65        3.15      1.75 o 
  -5   5   8       23.40       25.84      2.69 o 
  -4   5   8       97.02      104.54      4.13 o 
  -3   5   8        6.37        2.20      1.44 o 
  -2   5   8        0.92        2.32      1.44 o 
  -1   5   8      152.20      180.67      4.78 o 
   0   5   8       23.64       23.41      1.96 o 
   1   5   8      511.76      525.63      9.00 o 
   2   5   8      286.05      289.41      8.17 o 
   3   5   8       69.65       69.18      5.23 o 
   4   5   8       13.62       19.39      3.97 o 
   5   5   8      277.26      270.78     16.98 o 
   6   5   8       39.52       34.97      5.47 o 
   7   5   8        0.22        0.37      2.76 o 
   8   5   8        4.11        5.19      3.04 o 
   9   5   8       13.23       10.98      3.80 o 
 -13   6   8        0.88        1.24      3.55 o 
 -12   6   8       25.24       19.06      7.15 o 
 -11   6   8       30.82       33.57      4.19 o 
 -10   6   8      347.58      316.39     16.34 o 
  -9   6   8      417.88      384.31     15.01 o 
  -8   6   8       51.94       56.82      4.44 o 
  -7   6   8     1019.09      957.27     14.72 o 
  -6   6   8      385.61      372.67      8.14 o 
  -5   6   8      217.39      215.14      5.59 o 
  -4   6   8        1.03        0.63      1.37 o 
  -3   6   8        7.48       13.28      1.62 o 
  -2   6   8        0.39        0.00      1.65 o 
  -1   6   8      147.26      154.93      7.29 o 
   0   6   8       60.36       56.24      2.53 o 
   1   6   8       19.36       20.27      2.04 o 
   2   6   8       45.25       53.87      3.13 o 
   3   6   8       97.59       87.36      6.62 o 
   4   6   8      543.96      529.26     12.68 o 
   5   6   8      443.00      448.90     11.82 o 
   6   6   8      109.45       87.39      5.71 o 
   7   6   8       93.97       96.16      6.34 o 
   8   6   8       47.68       46.13      4.99 o 
   9   6   8      107.14       85.40      7.71 o 
 -13   7   8      114.61      128.47     14.27 o 
 -12   7   8        3.71        3.68      3.34 o 
 -11   7   8       25.72       18.53      3.98 o 
 -10   7   8        1.64       -2.70      2.70 o 
  -9   7   8      635.30      595.06     14.78 o 
  -8   7   8       55.73       47.74      4.44 o 
  -7   7   8      558.98      569.15     11.14 o 
  -6   7   8      493.14      430.77     10.66 o 
  -5   7   8      195.27      184.03      6.74 o 
  -4   7   8       69.26       60.05      2.78 o 
  -3   7   8       39.42       39.85      2.53 o 
  -2   7   8      442.92      437.47      9.49 o 
  -1   7   8      661.16      682.07     11.24 o 
   0   7   8       14.47       10.22      1.52 o 
   1   7   8      214.88      204.57      5.89 o 
   2   7   8      187.02      178.65      6.97 o 
   3   7   8      148.02      169.90      6.74 o 
   4   7   8      175.95      180.15      7.38 o 
   5   7   8        6.70        6.76      2.91 o 
   6   7   8       46.10       39.52      4.44 o 
   7   7   8       41.51       41.34      4.75 o 
   8   7   8       25.00       24.06      4.44 o 
 -12   8   8      141.55      159.01     12.21 o 
 -11   8   8      217.44      249.56     10.34 o 
 -10   8   8       13.14        6.32      3.04 o 
  -9   8   8       13.98       15.05      3.34 o 
  -8   8   8      118.48      116.34      6.28 o 
  -7   8   8        3.22        3.84      2.09 o 
  -6   8   8       36.01       25.17      3.20 o 
  -5   8   8      104.23      106.19      5.47 o 
  -4   8   8       13.33        9.56      2.09 o 
  -3   8   8       78.20       75.70      3.68 o 
  -2   8   8       11.06        9.87      1.72 o 
  -1   8   8       52.10       52.86      2.95 o 
   0   8   8      221.75      226.42      5.49 o 
   1   8   8       13.08       11.32      2.20 o 
   2   8   8      691.95      677.60     14.27 o 
   3   8   8        1.60        2.74      2.26 o 
   4   8   8       15.12        8.87      2.91 o 
   5   8   8       70.48       74.67      6.21 o 
   6   8   8       53.10       62.22      5.52 o 
   7   8   8        6.33        5.01      3.55 o 
   8   8   8       12.26        8.43      6.29 o 
 -11   9   8       14.65       18.24      3.98 o 
 -10   9   8       93.37       86.33      5.90 o 
  -9   9   8       42.11       41.32      4.82 o 
  -8   9   8      101.75      100.32      6.34 o 
  -7   9   8      135.79      128.62      6.28 o 
  -6   9   8      225.92      191.27      7.55 o 
  -5   9   8       57.55       35.30      3.80 o 
  -4   9   8      232.77      208.81      7.61 o 
  -3   9   8      288.98      292.14      7.54 o 
  -2   9   8        0.02       -0.08      1.86 o 
  -1   9   8        2.63        2.08      1.54 o 
   0   9   8        1.90        2.31      1.54 o 
   1   9   8      185.55      191.05      9.58 o 
   2   9   8       34.86       38.26      3.80 o 
   3   9   8      298.91      299.74      9.71 o 
   4   9   8       27.33       33.59      4.04 o 
   5   9   8       55.01       49.74      4.83 o 
   6   9   8       75.31       77.30      6.11 o 
   7   9   8        6.60        2.74      3.55 o 
 -10  10   8        5.74        5.37      4.17 o 
  -9  10   8        2.41        8.33      3.34 o 
  -8  10   8       26.31       31.38      4.77 o 
  -7  10   8      112.76      112.98      9.81 o 
  -6  10   8       27.01       24.43      3.70 o 
  -5  10   8       45.37       44.69      5.25 o 
  -4  10   8        4.67        5.73      3.16 o 
  -3  10   8      130.56      149.10      5.57 o 
  -2  10   8      142.09      142.88      5.61 o 
  -1  10   8       28.06       24.39      3.17 o 
   0  10   8       95.93       93.12      4.99 o 
   1  10   8       84.01       83.95      5.07 o 
   2  10   8       10.39       11.06      2.70 o 
   3  10   8       13.76       12.81      3.17 o 
   4  10   8       93.99      107.47      9.35 o 
   5  10   8        1.28        0.37      3.17 o 
   6  10   8        8.27        5.75      3.34 o 
   7  10   8       84.14       87.84     12.08 o 
  -9  11   8       44.61       70.68      5.90 o 
  -8  11   8       29.59       22.17      7.14 o 
  -7  11   8        0.22       -1.02      2.70 o 
  -6  11   8        2.01       -0.47      2.70 o 
  -5  11   8       79.75       85.82      5.71 o 
  -4  11   8        4.85        2.98      3.18 o 
  -3  11   8        0.46        0.87      2.30 o 
  -2  11   8       74.01       63.73      4.09 o 
  -1  11   8       61.07       68.85      4.83 o 
   0  11   8        1.43        2.20      4.39 o 
   1  11   8       65.78       59.04      5.78 o 
   2  11   8        1.77       -2.44      3.43 o 
   3  11   8       50.52       44.99      6.72 o 
   4  11   8      149.14      172.47      8.19 o 
   5  11   8      170.88      182.50      8.65 o 
   6  11   8        1.01        0.00      5.49 o 
  -8  12   8       24.56       26.82      5.78 o 
  -7  12   8       52.83       60.29      5.47 o 
  -6  12   8        9.39       11.94      3.55 o 
  -5  12   8        3.72        3.66      3.17 o 
  -4  12   8        0.02       -0.47      3.77 o 
  -3  12   8       51.85       47.72      4.62 o 
  -2  12   8        0.87       -1.27      2.91 o 
  -1  12   8        0.03        3.14      2.70 o 
   0  12   8        1.39        1.10      3.43 o 
   1  12   8       90.50       98.82     10.98 o 
   2  12   8       28.76       33.96      7.14 o 
   3  12   8       29.38       29.36      5.43 o 
   4  12   8       11.11       14.16      8.23 o 
   5  12   8       72.79       76.65      7.35 o 
  -7  13   8        2.54        4.79      4.22 o 
  -6  13   8        1.28        3.45      3.20 o 
  -5  13   8       10.57        3.38      3.04 o 
  -4  13   8       68.70       77.76      7.65 o 
  -3  13   8       54.78       56.48     15.37 o 
  -2  13   8       14.07       14.27      3.80 o 
  -1  13   8        4.96        7.69      6.59 o 
   0  13   8       29.94       30.68      5.43 o 
   1  13   8       10.21        7.69      4.66 o 
   2  13   8       86.67      106.51     12.08 o 
   3  13   8        0.09        0.55      3.88 o 
   4  13   8        0.87        0.00      5.49 o 
  -6  14   8       28.58       25.97      6.04 o 
  -5  14   8        0.00        4.39      5.49 o 
  -4  14   8       49.79       53.80      9.88 o 
  -3  14   8        2.19        6.04      4.66 o 
  -2  14   8       21.79       24.16      6.59 o 
  -1  14   8        9.20        6.59      4.66 o 
   0  14   8       46.22       43.92      6.21 o 
   1  14   8       27.80       37.33      8.78 o 
 -13   0   9      211.56      249.24     17.57 o 
 -11   0   9      412.91      376.44     18.67 o 
  -9   0   9        0.48        3.45      2.64 o 
  -7   0   9      588.98      597.25     15.12 o 
  -5   0   9       39.77       26.91      3.11 o 
  -3   0   9      109.60      132.86      7.69 o 
  -1   0   9      605.61      661.03     10.67 o 
   1   0   9      118.52      101.92      6.04 o 
   3   0   9      350.82      349.44     10.87 o 
   5   0   9      110.14      121.89      6.99 o 
   7   0   9       21.83       17.88      3.17 o 
   9   0   9       41.62       33.53      4.28 o 
 -14   1   9       15.02       10.43      5.43 o 
 -13   1   9        1.39        3.69      7.69 o 
 -12   1   9       33.14       22.33      7.69 o 
 -11   1   9       36.76       26.73      3.55 o 
 -10   1   9      102.49      104.38      4.64 o 
  -9   1   9      154.03      173.86      5.74 o 
  -8   1   9      417.31      446.83      9.00 o 
  -7   1   9      430.37      415.20      8.50 o 
  -6   1   9      150.65      165.27      4.94 o 
  -5   1   9        0.13       -0.61      1.44 o 
  -4   1   9      585.04      593.84      9.60 o 
  -3   1   9        3.36        4.76      1.44 o 
  -2   1   9      679.67      800.18     10.35 o 
  -1   1   9      310.19      321.99      6.51 o 
   0   1   9      143.46      147.59      3.26 o 
   1   1   9       61.99       70.93      3.29 o 
   2   1   9      284.41      299.61      6.85 o 
   3   1   9      632.08      642.96     13.45 o 
   4   1   9      216.80      207.09     11.60 o 
   5   1   9        5.22        6.31      2.38 o 
   6   1   9      169.25      178.12      5.84 o 
   7   1   9      225.35      201.41      5.61 o 
   8   1   9       79.80       76.47      3.79 o 
   9   1   9        3.61        4.73      2.39 o 
  10   1   9       19.57       16.47      6.59 o 
 -14   2   9       22.40       14.19      5.00 o 
 -13   2   9        4.33        4.39      3.88 o 
 -12   2   9      381.75      358.82     11.19 o 
 -11   2   9      200.71      204.82     12.30 o 
 -10   2   9      302.71      278.28      9.98 o 
  -9   2   9       50.24       54.53      4.44 o 
  -8   2   9       84.83       90.34      4.11 o 
  -7   2   9       58.44       44.41      3.07 o 
  -6   2   9       48.13       49.78      5.07 o 
  -5   2   9      122.73      113.89      4.62 o 
  -4   2   9      190.39      188.19      4.31 o 
  -3   2   9       54.31       56.40      2.74 o 
  -2   2   9     1785.36     2004.27     19.57 o 
  -1   2   9       43.26       28.16      2.38 o 
   0   2   9      291.13      238.95      4.41 o 
   1   2   9      756.69      758.08     13.28 o 
   2   2   9        0.62        1.37      1.65 o 
   3   2   9        0.01        0.44      1.75 o 
   4   2   9        3.08        2.11      2.69 o 
   5   2   9        8.96        9.47      2.04 o 
   6   2   9      144.48      145.97      5.09 o 
   7   2   9        1.74        0.02      1.64 o 
   8   2   9      134.25      113.29      5.06 o 
   9   2   9       21.02       32.68      4.09 o 
  10   2   9      108.15      114.23      8.54 o 
 -14   3   9        0.00        1.65      4.66 o 
 -13   3   9       92.99       89.62      6.11 o 
 -12   3   9        0.61       -0.94      2.70 o 
 -11   3   9       27.51       29.04      3.98 o 
 -10   3   9      489.94      445.18     15.39 o 
  -9   3   9       37.40       37.50      6.17 o 
  -8   3   9       60.66       65.57      3.68 o 
  -7   3   9        9.17       10.29      3.80 o 
  -6   3   9      265.43      247.52      9.69 o 
  -5   3   9      966.83      934.76     15.85 o 
  -4   3   9       39.07       37.29      2.11 o 
  -3   3   9      122.28      147.59      3.43 o 
  -2   3   9      682.15      696.47      8.96 o 
  -1   3   9       53.67       63.20      2.47 o 
   0   3   9        2.42        1.74      1.20 o 
   1   3   9       99.85       91.82      4.44 o 
   2   3   9      345.13      342.38      8.65 o 
   3   3   9       12.20       12.44      2.54 o 
   4   3   9      423.78      404.30     10.30 o 
   5   3   9        1.71        1.65      2.20 o 
   6   3   9       52.39       60.82      5.55 o 
   7   3   9       94.13      112.68      6.28 o 
   8   3   9      146.94      152.63      7.80 o 
   9   3   9       45.26       47.26      5.26 o 
  10   3   9       30.75       23.06      6.59 o 
 -14   4   9       18.83       19.23     10.43 o 
 -13   4   9      102.44      114.81      6.92 o 
 -12   4   9       56.91       52.00      5.07 o 
 -11   4   9       43.53       48.07      6.53 o 
 -10   4   9      588.11      595.22     14.33 o 
  -9   4   9     1002.36      980.03     19.78 o 
  -8   4   9     2711.71     2553.03     35.71 o 
  -7   4   9      904.90      847.12     16.05 o 
  -6   4   9      565.44      518.26     11.61 o 
  -5   4   9       19.77       13.95      1.72 o 
  -4   4   9      334.57      338.20      6.22 o 
  -3   4   9      328.55      287.24      5.31 o 
  -2   4   9      118.75      152.83      3.89 o 
  -1   4   9      400.96      420.24      6.24 o 
   0   4   9      324.69      314.03      6.55 o 
   1   4   9      458.88      446.13      9.88 o 
   2   4   9       79.13       75.60      6.43 o 
   3   4   9      187.67      177.88      8.02 o 
   4   4   9      279.64      279.50      8.42 o 
   5   4   9       77.57       77.77      7.77 o 
   6   4   9        6.92        8.62      2.91 o 
   7   4   9      118.09       99.58      6.11 o 
   8   4   9       23.59       33.22      4.35 o 
   9   4   9       44.52       46.40      5.26 o 
 -14   5   9        2.05       10.98      7.69 o 
 -13   5   9        0.04       -2.13      3.55 o 
 -12   5   9      161.29      156.06      8.01 o 
 -11   5   9       15.09       12.34      3.34 o 
 -10   5   9       83.42       74.60      5.26 o 
  -9   5   9       54.29       55.17      4.62 o 
  -8   5   9        0.00        2.20      2.26 o 
  -7   5   9      211.36      211.37      9.19 o 
  -6   5   9      118.84      119.92      4.58 o 
  -5   5   9       98.39       88.55      3.39 o 
  -4   5   9        0.15        1.80      1.32 o 
  -3   5   9     1108.39     1137.78     13.27 o 
  -2   5   9       45.53       51.79      4.33 o 
  -1   5   9      857.53      853.94     11.18 o 
   0   5   9      262.24      238.36      5.74 o 
   1   5   9       61.73       69.02      3.98 o 
   2   5   9     2093.40     2036.47     28.28 o 
   3   5   9      186.46      184.69      5.70 o 
   4   5   9      263.33      233.11      8.24 o 
   5   5   9      355.50      363.00     10.78 o 
   6   5   9        0.63        0.37      2.54 o 
   7   5   9      207.29      191.72      8.44 o 
   8   5   9       23.90       16.58      3.98 o 
   9   5   9       51.46       68.08      9.88 o 
 -13   6   9      141.59      144.12      8.44 o 
 -12   6   9        3.17        4.12      3.55 o 
 -11   6   9       65.62       51.09      5.30 o 
 -10   6   9      149.12      145.46      7.38 o 
  -9   6   9        4.21        0.86      2.70 o 
  -8   6   9      367.85      370.17     10.55 o 
  -7   6   9      278.26      274.58      8.87 o 
  -6   6   9     1343.17     1346.11     18.59 o 
  -5   6   9      592.21      598.18      9.47 o 
  -4   6   9     1150.38     1098.22     23.46 o 
  -3   6   9      950.05      948.27     18.43 o 
  -2   6   9       17.17       10.04      1.90 o 
  -1   6   9        6.44        8.08      1.86 o 
   0   6   9       52.18       53.19      2.82 o 
   1   6   9      223.32      230.77      8.07 o 
   2   6   9      312.98      282.44      7.77 o 
   3   6   9       59.46       73.27      6.40 o 
   4   6   9       58.13       54.71      4.44 o 
   5   6   9      141.73      151.37     12.13 o 
   6   6   9        5.20        5.57      2.91 o 
   7   6   9        6.10        7.10      3.34 o 
   8   6   9        0.39        2.60      4.30 o 
 -12   7   9       37.51       55.59      5.47 o 
 -11   7   9        5.28        2.76      3.04 o 
 -10   7   9        0.36        1.41      2.70 o 
  -9   7   9        1.15        2.27      2.70 o 
  -8   7   9       10.24       11.82      2.91 o 
  -7   7   9        1.48        0.22      2.26 o 
  -6   7   9      527.79      527.63     13.95 o 
  -5   7   9      291.82      287.93      8.38 o 
  -4   7   9      547.48      509.35     14.74 o 
  -3   7   9        6.63        8.45      2.71 o 
  -2   7   9       21.09       23.08      2.54 o 
  -1   7   9       69.08       64.98      3.41 o 
   0   7   9       68.29       75.02      2.96 o 
   1   7   9       12.17       11.06      2.87 o 
   2   7   9      101.94       92.95      9.49 o 
   3   7   9      115.14      111.76      7.82 o 
   4   7   9      729.17      768.47     16.26 o 
   5   7   9       80.18       78.89      5.99 o 
   6   7   9       40.57       32.16      4.32 o 
   7   7   9       38.38       48.56      4.99 o 
   8   7   9       12.92        9.55      3.98 o 
 -12   8   9       46.79       64.11      8.64 o 
 -11   8   9       17.97       13.62      3.78 o 
 -10   8   9        3.23        4.72      3.29 o 
  -9   8   9       92.00       91.03      5.90 o 
  -8   8   9       84.93       94.88      5.71 o 
  -7   8   9      203.75      189.67      9.64 o 
  -6   8   9        0.75        2.42      2.26 o 
  -5   8   9        8.23       10.05      2.91 o 
  -4   8   9       85.93       76.80      4.83 o 
  -3   8   9        4.45        0.24      1.86 o 
  -2   8   9        8.33       12.17      1.83 o 
  -1   8   9       18.24       13.87      1.96 o 
   0   8   9       32.02       31.48      2.46 o 
   1   8   9      371.88      369.75     10.14 o 
   2   8   9      379.59      370.66     13.05 o 
   3   8   9      140.98      138.00      6.53 o 
   4   8   9       40.00       35.87      3.98 o 
   5   8   9       22.46       16.68      3.55 o 
   6   8   9        1.05        1.10      3.17 o 
   7   8   9       35.86       25.01      4.19 o 
 -11   9   9        3.83        4.59      3.34 o 
 -10   9   9       78.02       70.44      5.63 o 
  -9   9   9       78.61       74.44      5.90 o 
  -8   9   9       10.39        9.48      3.20 o 
  -7   9   9        0.85        2.28      2.91 o 
  -6   9   9       37.81       29.90      4.20 o 
  -5   9   9        7.47        8.23      2.70 o 
  -4   9   9      200.94      193.90      7.61 o 
  -3   9   9       61.91       66.51      4.44 o 
  -2   9   9       64.83       79.16      4.23 o 
  -1   9   9      207.51      209.49      5.68 o 
   0   9   9        0.18        2.74      1.62 o 
   1   9   9        5.05        9.96      2.83 o 
   2   9   9       12.97       12.81      3.17 o 
   3   9   9       17.90       19.90      3.34 o 
   4   9   9       37.51       31.93      3.98 o 
   5   9   9        0.03       -0.17      3.40 o 
   6   9   9      138.93      155.82      8.19 o 
 -10  10   9       19.44       12.97      5.22 o 
  -9  10   9       23.53       10.59      3.34 o 
  -8  10   9       43.14       41.71      4.92 o 
  -7  10   9       34.02       39.50     10.98 o 
  -6  10   9        3.31        5.15      2.91 o 
  -5  10   9       49.84       38.65      3.98 o 
  -4  10   9       13.11       19.63      3.34 o 
  -3  10   9        0.17        2.56      2.54 o 
  -2  10   9       15.63        9.15      2.43 o 
  -1  10   9       14.90       16.02      2.91 o 
   0  10   9        9.54        2.42      2.26 o 
   1  10   9        6.20        4.39      2.70 o 
   2  10   9      156.41      151.68      7.17 o 
   3  10   9        0.17       -0.51      2.91 o 
   4  10   9       52.55       48.67      4.83 o 
   5  10   9       30.93       36.93      4.62 o 
   6  10   9        0.19       -0.06      3.34 o 
  -9  11   9        1.82       -0.34      2.91 o 
  -8  11   9       36.77       39.05      4.83 o 
  -7  11   9        2.77       -1.10      3.88 o 
  -6  11   9       14.83       10.25      3.17 o 
  -5  11   9        5.53        9.30      3.50 o 
  -4  11   9        9.23        5.49      3.17 o 
  -3  11   9        0.64        2.59      3.53 o 
  -2  11   9        0.84       -2.20      2.20 o 
  -1  11   9        0.60        0.24      2.70 o 
   0  11   9      192.68      217.40     14.27 o 
   1  11   9      348.01      364.00     14.27 o 
   2  11   9       91.54      113.96      9.88 o 
   3  11   9       32.79       39.30      7.19 o 
   4  11   9       23.64       19.56      5.22 o 
   5  11   9        9.39       10.61      3.80 o 
  -8  12   9       52.40       61.49      9.88 o 
  -7  12   9      148.33      169.68     10.46 o 
  -6  12   9        0.67        1.90      3.04 o 
  -5  12   9        8.00        5.49      3.17 o 
  -4  12   9       32.61       40.32      4.44 o 
  -3  12   9        6.91        2.74      4.94 o 
  -2  12   9       88.71      112.15     12.08 o 
  -1  12   9        3.23        2.93      3.17 o 
   0  12   9       59.82       53.80      8.78 o 
   1  12   9      155.33      167.99     14.27 o 
   2  12   9       44.28       54.15      6.57 o 
   3  12   9        0.00        1.76      4.94 o 
   4  12   9       10.53       15.63      5.00 o 
   5  12   9       14.99       14.27      6.59 o 
  -7  13   9       22.97       17.57      6.59 o 
  -6  13   9        0.27        2.20      3.47 o 
  -5  13   9        0.07        0.78      3.34 o 
  -4  13   9       26.45       21.20      5.00 o 
  -3  13   9      248.38      282.73     13.20 o 
  -2  13   9       11.04       10.98      4.66 o 
  -1  13   9        6.01        8.23      4.66 o 
   0  13   9        1.35        2.10      4.22 o 
   1  13   9        2.02       -1.10      5.49 o 
   2  13   9       25.93       31.84      8.78 o 
   3  13   9        5.94       13.18      6.59 o 
  -5  14   9       91.86      102.11     12.08 o 
  -4  14   9       13.81       15.37      6.59 o 
  -3  14   9        2.45        1.20      4.22 o 
  -2  14   9        6.93       18.67      7.69 o 
   0  14   9       45.11       68.08     10.98 o 
   1  14   9      159.46      192.15     16.47 o 
 -14   0  10       15.21       14.27      7.69 o 
 -12   0  10        0.03        1.10      5.49 o 
 -10   0  10      140.08      141.91     11.53 o 
  -8   0  10       44.07       32.30      4.22 o 
  -6   0  10     1403.38     1263.30     24.07 o 
  -4   0  10      619.23      613.72     14.35 o 
  -2   0  10      125.53      103.82      5.00 o 
   0   0  10        3.88        5.65      2.64 o 
   2   0  10      610.54      611.74     15.12 o 
   4   0  10      577.10      532.38     24.16 o 
   6   0  10      104.35      116.39      7.76 o 
   8   0  10       99.80      104.62      6.28 o 
 -14   1  10        0.05        2.74      4.66 o 
 -13   1  10        8.07        9.33      4.66 o 
 -12   1  10        0.74       -1.25      2.81 o 
 -11   1  10      685.07      624.48     14.75 o 
 -10   1  10      294.01      243.82      7.07 o 
  -9   1  10      637.43      616.26     11.49 o 
  -8   1  10       97.84      107.36      5.55 o 
  -7   1  10       10.65        8.95      2.01 o 
  -6   1  10        9.11       10.64      2.01 o 
  -5   1  10      110.39       96.65      3.84 o 
  -4   1  10      616.74      625.56     12.23 o 
  -3   1  10       49.72       32.99      2.30 o 
  -2   1  10      770.64      925.23     12.99 o 
  -1   1  10        9.12       10.13      1.62 o 
   0   1  10       86.74       90.85      4.91 o 
   1   1  10        3.48        8.51      2.20 o 
   2   1  10      421.96      439.63      8.91 o 
   3   1  10       28.80       22.66      2.74 o 
   4   1  10      228.43      219.27      8.02 o 
   5   1  10      232.97      214.93      6.85 o 
   6   1  10      103.88       95.11      4.47 o 
   7   1  10       11.07        9.97      2.52 o 
   8   1  10       11.58       19.73      3.02 o 
   9   1  10       36.39       32.04      3.39 o 
 -14   2  10      134.85      161.33     11.24 o 
 -13   2  10       11.45        9.97      4.47 o 
 -12   2  10      203.44      217.39      8.83 o 
 -11   2  10       81.87       84.62      8.04 o 
 -10   2  10        5.00        4.71      2.70 o 
  -9   2  10      574.10      533.30     13.63 o 
  -8   2  10        0.52        3.37      1.86 o 
  -7   2  10        0.73       -1.10      1.75 o 
  -6   2  10      271.16      253.29      6.81 o 
  -5   2  10      208.75      211.17      6.53 o 
  -4   2  10      394.60      349.57      8.44 o 
  -3   2  10      851.05      898.07     12.86 o 
  -2   2  10      102.01       98.15      2.97 o 
  -1   2  10      508.62      526.09      7.66 o 
   0   2  10       90.49      105.16      5.38 o 
   1   2  10        0.39        1.00      2.06 o 
   2   2  10      981.63      892.91     16.05 o 
   3   2  10      398.03      400.16      8.91 o 
   4   2  10      668.97      661.15     14.53 o 
   5   2  10      121.51      111.33      8.56 o 
   6   2  10       11.56       10.56      2.33 o 
   7   2  10        1.12        3.29      1.98 o 
   8   2  10       39.88       37.32      3.96 o 
   9   2  10       15.55       12.08      4.66 o 
 -13   3  10      100.51      123.65      7.38 o 
 -12   3  10        0.93        0.00      2.85 o 
 -11   3  10      126.55       98.98      6.11 o 
 -10   3  10       98.95       92.17      6.45 o 
  -9   3  10       85.31       79.42      5.07 o 
  -8   3  10      544.20      556.22     11.59 o 
  -7   3  10     1124.61     1044.93     22.34 o 
  -6   3  10      890.15      812.31     20.40 o 
  -5   3  10      115.82      115.04      4.39 o 
  -4   3  10       14.95       10.74      1.86 o 
  -3   3  10        3.01        3.17      1.44 o 
  -2   3  10      533.09      540.85      7.95 o 
  -1   3  10       51.51       61.45      2.62 o 
   0   3  10      106.55      111.94      5.94 o 
   1   3  10       96.57      101.82      5.11 o 
   2   3  10        4.08        1.80      2.06 o 
   3   3  10      281.06      275.30      8.44 o 
   4   3  10       31.99       28.32      3.55 o 
   5   3  10      120.64      112.37      5.19 o 
   6   3  10       52.75       40.52      3.68 o 
   7   3  10        1.78        1.35      2.91 o 
   8   3  10       75.83       75.03      5.82 o 
   9   3  10       43.09       42.82      8.78 o 
 -14   4  10       12.23        6.59      5.49 o 
 -13   4  10       40.45       41.90      4.99 o 
 -12   4  10       14.00       15.70      3.70 o 
 -11   4  10       76.41       73.41      5.90 o 
 -10   4  10       76.96       65.29      4.99 o 
  -9   4  10        4.82       16.16      3.04 o 
  -8   4  10       33.53       37.13      3.80 o 
  -7   4  10       44.37       46.80      3.98 o 
  -6   4  10        3.74        0.55      1.86 o 
  -5   4  10      589.51      572.65     11.82 o 
  -4   4  10      594.11      607.03     10.41 o 
  -3   4  10       42.84       51.44      4.44 o 
  -2   4  10      107.61       89.89      3.12 o 
  -1   4  10      448.18      445.50      7.22 o 
   0   4  10        0.42       -0.37      1.90 o 
   1   4  10      153.86      155.22      5.90 o 
   2   4  10        1.23       -0.22      2.26 o 
   3   4  10       36.70       33.81      4.35 o 
   4   4  10       53.14       48.47      3.54 o 
   5   4  10      438.71      438.02     10.12 o 
   6   4  10       16.51       16.86      3.79 o 
   7   4  10       66.82       69.93      5.47 o 
   8   4  10        3.60        2.26      3.34 o 
 -13   5  10        3.48       12.08      3.80 o 
 -12   5  10        0.04       -2.91      2.91 o 
 -11   5  10      261.73      258.40     12.34 o 
 -10   5  10       38.84       40.76      4.44 o 
  -9   5  10      370.14      348.97     10.55 o 
  -8   5  10        2.30        3.06      2.70 o 
  -7   5  10      451.29      416.32     13.21 o 
  -6   5  10       34.99       32.74      2.98 o 
  -5   5  10      473.62      445.82      9.02 o 
  -4   5  10       52.56       52.82      3.50 o 
  -3   5  10       12.61       11.42      2.01 o 
  -2   5  10      333.31      360.61      6.62 o 
  -1   5  10      190.98      175.51      4.60 o 
   0   5  10      152.76      150.13      5.71 o 
   1   5  10       62.84       57.90      3.98 o 
   2   5  10      225.78      243.05      7.80 o 
   3   5  10       17.86       19.58      2.74 o 
   4   5  10       11.85       10.86      3.08 o 
   5   5  10      119.18      121.45      6.53 o 
   6   5  10        0.72        2.67      2.70 o 
   7   5  10        9.15        8.33      3.34 o 
   8   5  10       65.12       72.89      6.11 o 
 -13   6  10       45.17       64.78     10.98 o 
 -12   6  10       22.48       26.47     11.16 o 
 -11   6  10        0.03       -2.91      2.91 o 
 -10   6  10        9.91        3.15      3.04 o 
  -9   6  10       10.00       10.45      3.75 o 
  -8   6  10      236.06      227.11      8.44 o 
  -7   6  10        0.36       -2.20      2.26 o 
  -6   6  10      886.38      862.99     15.20 o 
  -5   6  10     1356.30     1339.96     19.38 o 
  -4   6  10      481.13      517.02     10.64 o 
  -3   6  10      151.48      133.20      5.90 o 
  -2   6  10       17.08       13.20      2.01 o 
  -1   6  10       57.84       63.86      2.98 o 
   0   6  10       51.11       47.80      3.55 o 
   1   6  10        1.31        1.54      2.26 o 
   2   6  10      109.62      107.46      5.71 o 
   3   6  10      161.18      158.44      7.07 o 
   4   6  10      125.22      125.31      6.34 o 
   5   6  10        0.39        1.96      3.83 o 
   6   6  10        0.40        1.60      2.91 o 
   7   6  10      174.45      193.95      9.07 o 
 -12   7  10       26.84       35.27      4.99 o 
 -11   7  10       44.04       40.88      4.83 o 
 -10   7  10       34.93       37.35      4.44 o 
  -9   7  10       16.59        7.69      3.17 o 
  -8   7  10        0.22       -0.61      2.38 o 
  -7   7  10      534.25      537.52     18.75 o 
  -6   7  10        9.88        4.55      2.81 o 
  -5   7  10      538.34      502.11     19.07 o 
  -4   7  10      516.43      523.22     10.06 o 
  -3   7  10      144.48      131.81      5.90 o 
  -2   7  10      252.05      253.17      6.55 o 
  -1   7  10      196.35      216.09      5.49 o 
   0   7  10      362.20      357.39      9.67 o 
   1   7  10       55.93       55.86      4.19 o 
   2   7  10      148.51      143.48      6.34 o 
   3   7  10       61.90       65.72      4.83 o 
   4   7  10        2.08       -0.73      2.54 o 
   5   7  10       17.34       13.61      5.02 o 
   6   7  10      179.74      187.90      8.65 o 
   7   7  10        0.00        0.14      3.55 o 
 -11   8  10       25.32       28.98      4.62 o 
 -10   8  10      186.48      188.38     10.87 o 
  -9   8  10       90.72       97.70      8.79 o 
  -8   8  10        4.88        4.24      2.70 o 
  -7   8  10      106.03      106.15      6.11 o 
  -6   8  10      102.10      106.31      6.11 o 
  -5   8  10      144.06      187.82      7.10 o 
  -4   8  10       48.63       42.05      3.70 o 
  -3   8  10       52.94       45.14      3.96 o 
  -2   8  10       78.03       69.19      6.47 o 
  -1   8  10      120.74      125.63      4.42 o 
   0   8  10       39.36       33.77      3.57 o 
   1   8  10      250.51      245.66      8.24 o 
   2   8  10      102.48      107.77      5.90 o 
   3   8  10       14.11       10.09      3.32 o 
   4   8  10      301.81      301.21     10.34 o 
   5   8  10       28.32       22.41      6.11 o 
   6   8  10        0.45        1.55      3.34 o 
 -10   9  10       61.00       53.28      6.99 o 
  -9   9  10       20.35       13.91      3.17 o 
  -8   9  10      132.42      135.58      7.38 o 
  -7   9  10        0.12        0.78      2.70 o 
  -6   9  10       83.55       85.69      7.14 o 
  -5   9  10       35.89       24.50      3.55 o 
  -4   9  10       87.99       75.55      4.83 o 
  -3   9  10      598.96      635.15     14.36 o 
  -2   9  10       31.69       24.80      6.59 o 
  -1   9  10       39.75       34.92      2.99 o 
   0   9  10        0.02        3.04      2.01 o 
   1   9  10        5.90        3.29      2.54 o 
   2   9  10       98.22      110.81      6.23 o 
   3   9  10       40.29       43.87      6.74 o 
   4   9  10        8.14        8.98      3.34 o 
   5   9  10        9.94       14.07      3.55 o 
   6   9  10        1.52        3.09      3.55 o 
 -10  10  10       62.85       83.13      6.54 o 
  -9  10  10       10.91        9.69      3.34 o 
  -8  10  10        0.25        1.80      2.70 o 
  -7  10  10        9.76        8.27      3.34 o 
  -6  10  10        4.76        4.69      4.22 o 
  -5  10  10        8.08        4.86      2.70 o 
  -4  10  10       25.62       32.37      3.80 o 
  -3  10  10      373.74      383.11     10.98 o 
  -2  10  10        2.29        5.33      2.70 o 
  -1  10  10        2.33        2.20      2.54 o 
   0  10  10       33.90       29.81      4.66 o 
   1  10  10        6.47        9.38      2.91 o 
   2  10  10       81.37       88.48     13.35 o 
   3  10  10      138.72      139.93      9.69 o 
   4  10  10       64.85       68.81      5.47 o 
   5  10  10        3.28        1.85      3.55 o 
  -9  11  10       47.87       60.39      9.88 o 
  -8  11  10        3.32        6.30      3.47 o 
  -7  11  10      419.61      484.95     37.88 o 
  -6  11  10        1.18       -1.10      3.88 o 
  -5  11  10        0.63        3.55      2.91 o 
  -4  11  10       16.50       20.23      3.73 o 
  -3  11  10        0.96       -0.37      2.54 o 
  -2  11  10       43.98       36.37      5.43 o 
  -1  11  10        0.04       -1.10      4.39 o 
   0  11  10        6.28       -4.39      4.39 o 
   1  11  10      321.79      304.41     12.79 o 
   2  11  10        0.00        4.39      3.88 o 
   3  11  10       10.58       11.90      3.47 o 
   4  11  10       36.99       20.44      4.76 o 
  -7  12  10       39.26       44.92      6.57 o 
  -6  12  10       42.44       52.11      6.59 o 
  -5  12  10        2.49       -2.53      2.91 o 
  -4  12  10       49.67       68.26      5.47 o 
  -3  12  10        1.08        6.04      3.88 o 
  -2  12  10       17.07       12.93     10.98 o 
  -1  12  10       21.54       17.02      4.66 o 
   0  12  10       14.21       10.98      6.59 o 
   1  12  10       17.73       19.76      7.69 o 
   2  12  10       28.03       21.36      5.00 o 
   3  12  10        0.72        0.00      3.88 o 
  -6  13  10        1.69        2.20      5.49 o 
  -5  13  10        0.15       -0.58      3.34 o 
  -4  13  10       13.98       10.43      4.66 o 
  -3  13  10       17.59       40.26     14.82 o 
  -2  13  10       57.57       67.53      6.99 o 
  -1  13  10        5.53        2.20      6.59 o 
   0  13  10        1.59        7.69      6.59 o 
   1  13  10       64.32       74.66     10.98 o 
   2  13  10        0.16       -5.49      6.59 o 
 -13   0  11       24.49       28.55      8.78 o 
 -11   0  11      430.31      367.83     13.13 o 
  -9   0  11       35.84       33.17      4.22 o 
  -7   0  11      356.89      360.89     31.84 o 
  -5   0  11      277.07      259.82      9.32 o 
  -3   0  11       76.99       96.24      5.27 o 
  -1   0  11      539.20      623.65     14.82 o 
   1   0  11      795.65      794.39     18.23 o 
   3   0  11      777.07      752.57     22.51 o 
   5   0  11      104.11      102.40      7.35 o 
   7   0  11       37.57       37.63      4.35 o 
   9   0  11       50.46       57.10      8.78 o 
 -13   1  11        0.05        2.20      4.66 o 
 -12   1  11        0.17       -1.18      2.91 o 
 -11   1  11       52.56       50.39      4.62 o 
 -10   1  11      198.09      169.40      6.12 o 
  -9   1  11      137.79      154.24      5.74 o 
  -8   1  11      189.36      167.49      5.74 o 
  -7   1  11      248.74      248.43      8.40 o 
  -6   1  11     1289.14     1296.65     17.84 o 
  -5   1  11      239.13      241.17      9.67 o 
  -4   1  11       63.71       71.63      3.41 o 
  -3   1  11       78.75      100.18      3.78 o 
  -2   1  11       79.57       85.90      3.80 o 
  -1   1  11       91.67       90.93      4.19 o 
   0   1  11      539.09      618.76     12.21 o 
   1   1  11        0.35       -1.39      1.75 o 
   2   1  11       48.89       52.40      3.87 o 
   3   1  11      226.45      226.60      7.29 o 
   4   1  11       23.30       20.48      3.17 o 
   5   1  11        0.03       -0.81      2.30 o 
   6   1  11        0.35        1.56      2.04 o 
   7   1  11        7.80       11.42      2.30 o 
   8   1  11       11.13       10.78      2.72 o 
   9   1  11        1.15        3.29      5.49 o 
 -13   2  11        2.30        7.69      4.66 o 
 -12   2  11       91.71       80.30      6.11 o 
 -11   2  11      192.76      151.62      7.38 o 
 -10   2  11      292.37      262.73     14.42 o 
  -9   2  11        0.00        0.00      2.01 o 
  -8   2  11      960.29      899.14     14.65 o 
  -7   2  11      504.89      505.65     10.29 o 
  -6   2  11        1.13        0.00      2.26 o 
  -5   2  11       11.80        7.25      2.26 o 
  -4   2  11       39.83       40.41      2.86 o 
  -3   2  11       85.24       69.69      4.91 o 
  -2   2  11        1.34        5.34      2.06 o 
  -1   2  11       16.00       34.06      5.44 o 
   0   2  11      325.55      315.36     10.81 o 
   1   2  11      186.88      190.29     10.17 o 
   2   2  11     1168.87     1117.82     19.00 o 
   3   2  11       26.48       26.05      3.34 o 
   4   2  11        0.03       -2.20      2.20 o 
   5   2  11        1.84        1.65      2.20 o 
   6   2  11       40.47       40.00      4.02 o 
   7   2  11       89.80       93.58      4.88 o 
   8   2  11       31.65       33.92      4.12 o 
 -13   3  11       20.17       24.46      4.19 o 
 -12   3  11        0.63       -3.04      3.04 o 
 -11   3  11       46.00       41.40      4.44 o 
 -10   3  11       23.71       23.22      4.62 o 
  -9   3  11        0.00        1.96      2.70 o 
  -8   3  11        4.21        0.37      2.54 o 
  -7   3  11       38.94       33.02      5.45 o 
  -6   3  11      463.22      425.98     10.55 o 
  -5   3  11       17.71       21.14      2.57 o 
  -4   3  11      332.01      322.00      8.48 o 
  -3   3  11      351.01      370.28      7.66 o 
  -2   3  11       10.22        8.02      2.01 o 
  -1   3  11       52.11       52.51      5.48 o 
   0   3  11       21.63       24.36      2.91 o 
   1   3  11       98.41       97.48      9.52 o 
   2   3  11       42.55       36.96      3.55 o 
   3   3  11      152.88      150.24      9.36 o 
   4   3  11      200.90      191.08      7.55 o 
   5   3  11        1.53       -0.30      2.43 o 
   6   3  11        7.36        6.86      2.77 o 
   7   3  11       10.02        7.23      3.34 o 
   8   3  11        1.90        1.03      3.55 o 
 -14   4  11        2.68        1.10      6.59 o 
 -13   4  11        0.09        1.61      3.34 o 
 -12   4  11        1.81        7.10      3.34 o 
 -11   4  11      182.52      191.40     17.26 o 
 -10   4  11       93.63       79.12      9.04 o 
  -9   4  11       48.37       39.09      5.07 o 
  -8   4  11      703.34      676.10     14.99 o 
  -7   4  11     1480.70     1482.94     46.95 o 
  -6   4  11     1197.21     1143.51     21.08 o 
  -5   4  11     1677.13     1588.02     20.85 o 
  -4   4  11      725.29      720.23     11.92 o 
  -3   4  11       26.76       29.98      2.57 o 
  -2   4  11       49.95       51.62      2.78 o 
  -1   4  11       94.70       91.44      4.52 o 
   0   4  11       66.16       64.44      4.19 o 
   1   4  11        8.85        9.41      2.70 o 
   2   4  11      450.85      475.18     11.61 o 
   3   4  11      456.29      457.80     11.38 o 
   4   4  11        7.61        7.26      2.43 o 
   5   4  11        1.63        1.10      2.54 o 
   6   4  11        4.25        2.93      3.17 o 
   7   4  11       29.59       31.68      4.44 o 
   8   4  11        0.10        0.00      5.49 o 
 -13   5  11       26.20       35.73      5.07 o 
 -12   5  11       11.64        8.99      3.55 o 
 -11   5  11       21.90       32.50      5.33 o 
 -10   5  11      165.13      187.05      8.24 o 
  -9   5  11        0.08       -0.39      2.70 o 
  -8   5  11      100.87       97.83      7.01 o 
  -7   5  11       11.20       15.51      2.57 o 
  -6   5  11      707.33      721.88     12.74 o 
  -5   5  11      332.01      317.90      7.81 o 
  -4   5  11      380.52      349.96      8.06 o 
  -3   5  11       46.88       36.74      2.86 o 
  -2   5  11        8.82       11.93      3.17 o 
  -1   5  11      102.95      100.89      4.83 o 
   0   5  11       14.95       16.16      2.70 o 
   1   5  11      994.69      925.30     18.71 o 
   2   5  11       71.69       63.30      4.35 o 
   3   5  11       22.55       20.47      3.34 o 
   4   5  11      501.15      498.28     13.09 o 
   5   5  11       52.52       53.05      5.87 o 
   6   5  11       63.45       83.05      6.11 o 
   7   5  11       40.87       44.47      8.41 o 
 -12   6  11       86.04       73.76      6.11 o 
 -11   6  11      217.05      199.98      8.87 o 
 -10   6  11        7.01        9.04      3.68 o 
  -9   6  11        1.81        0.16      2.70 o 
  -8   6  11        6.98        3.84      2.70 o 
  -7   6  11       24.51       24.38      3.34 o 
  -6   6  11       46.02       41.46      3.29 o 
  -5   6  11       26.39       26.01      2.86 o 
  -4   6  11       85.40       77.44      3.96 o 
  -3   6  11       22.59       27.04      2.74 o 
  -2   6  11      897.73      893.63     13.96 o 
  -1   6  11      380.67      388.55      8.47 o 
   0   6  11       59.11       53.98      6.77 o 
   1   6  11        4.90        4.76      2.54 o 
   2   6  11      106.64      107.24      5.90 o 
   3   6  11       37.87       37.23      3.98 o 
   4   6  11       49.68       44.15      4.62 o 
   5   6  11       22.63       19.14      3.80 o 
   6   6  11       10.95        7.49      3.34 o 
   7   6  11        0.74       -1.87      3.34 o 
 -12   7  11        0.01        0.65      3.34 o 
 -11   7  11       49.10       54.53      5.26 o 
 -10   7  11      115.39       93.71     10.26 o 
  -9   7  11        6.37        1.02      2.70 o 
  -8   7  11        1.40        1.25      2.70 o 
  -7   7  11        1.56       -1.65      2.70 o 
  -6   7  11      156.76      173.04      7.38 o 
  -5   7  11        5.28       -0.78      1.86 o 
  -4   7  11       93.14      102.14      4.78 o 
  -3   7  11       96.24       93.56      9.26 o 
  -2   7  11      184.81      198.84      7.17 o 
  -1   7  11        0.41       -1.10      2.06 o 
   0   7  11       22.97       21.86      3.08 o 
   1   7  11       10.58       10.59      2.70 o 
   2   7  11      150.97      151.28      6.97 o 
   3   7  11      160.21      173.27     10.04 o 
   4   7  11        8.62        3.53      3.16 o 
   5   7  11       12.51       12.22      3.55 o 
   6   7  11      125.25      141.09      7.80 o 
 -11   8  11       30.97       24.00      5.73 o 
 -10   8  11       24.85       44.68      7.17 o 
  -9   8  11        0.25        1.75      3.04 o 
  -8   8  11        1.63       -0.37      2.54 o 
  -7   8  11       29.75       21.33      3.70 o 
  -6   8  11      264.88      276.47      9.51 o 
  -5   8  11      160.40      149.01      6.97 o 
  -4   8  11      155.22      161.11      8.90 o 
  -3   8  11      133.98      146.70      5.57 o 
  -2   8  11      138.06      142.47      6.34 o 
  -1   8  11       52.40       51.02      6.09 o 
   0   8  11       15.82       19.45      3.17 o 
   1   8  11       83.22       73.15      4.83 o 
   2   8  11       17.77       12.76      4.76 o 
   3   8  11       28.34       25.98      5.78 o 
   4   8  11       34.17       35.04      4.35 o 
   5   8  11       76.89       79.95      6.11 o 
   6   8  11       23.77       24.77      5.78 o 
 -10   9  11      190.07      193.42      9.07 o 
  -9   9  11        2.39        5.81      3.34 o 
  -8   9  11      209.56      201.01      8.87 o 
  -7   9  11      112.41      116.26      6.74 o 
  -6   9  11       30.37       28.47      3.98 o 
  -5   9  11       15.65       20.92      4.66 o 
  -4   9  11      100.59       97.59      8.78 o 
  -3   9  11        2.53        4.03      2.54 o 
  -2   9  11      159.27      161.08      8.54 o 
  -1   9  11       16.56       15.48      3.17 o 
   0   9  11        9.30        5.33      2.70 o 
   1   9  11       69.93       74.10      5.56 o 
   2   9  11       60.31       44.35      4.62 o 
   3   9  11        5.67        6.22      3.17 o 
   4   9  11       25.37       27.69      4.35 o 
   5   9  11        0.25        4.53      3.55 o 
  -9  10  11       25.48       18.03      4.19 o 
  -8  10  11       29.34       26.30      4.19 o 
  -7  10  11        0.16        1.74      3.34 o 
  -6  10  11       19.97       30.57      4.19 o 
  -5  10  11       69.45       71.58      9.88 o 
  -4  10  11       88.06      103.56      6.11 o 
  -3  10  11        4.64       -2.54      2.54 o 
  -2  10  11       16.79       20.48      3.71 o 
   0  10  11        0.93       -3.29      3.29 o 
   1  10  11       70.41       60.77      5.27 o 
   2  10  11        6.82        5.91      2.91 o 
   3  10  11        0.62        2.20      3.17 o 
   4  10  11        0.67       -3.02      3.55 o 
  -8  11  11       23.95       31.91      7.23 o 
  -7  11  11      217.87      234.39     12.42 o 
  -6  11  11       45.00       44.36      6.21 o 
  -5  11  11        5.92       -0.37      3.43 o 
  -4  11  11       34.71       40.76      4.44 o 
  -3  11  11       86.10      112.68      6.34 o 
  -2  11  11        0.81       -3.43      3.43 o 
   1  11  11       62.49       49.74      5.78 o 
   2  11  11       33.65       24.09      4.64 o 
   3  11  11        9.82        5.43      3.34 o 
   4  11  11      116.80      130.66     14.27 o 
  -7  12  11        0.97        6.59      6.59 o 
  -6  12  11      158.37      179.89     11.24 o 
  -5  12  11       16.19       24.94      5.43 o 
  -4  12  11       76.26       64.57      5.71 o 
  -3  12  11       35.23       47.82      6.21 o 
  -2  12  11       13.04       18.19      4.66 o 
  -1  12  11       20.03       30.74      7.69 o 
   2  12  11       21.98       20.31      5.43 o 
  -5  13  11       11.84        4.39      5.49 o 
  -4  13  11        9.61        8.78      6.59 o 
  -3  13  11        0.11        0.00      4.66 o 
  -2  13  11        2.65        7.09      7.69 o 
  -1  13  11       38.96       49.41      9.88 o 
 -12   0  12       41.46       56.00      9.88 o 
 -10   0  12       17.32       17.27      4.22 o 
  -8   0  12      104.77      110.68      6.99 o 
  -6   0  12      989.56      930.22     20.56 o 
  -4   0  12      388.20      415.22     34.59 o 
  -2   0  12      125.43      104.31      8.78 o 
   0   0  12      249.85      227.27      8.90 o 
   2   0  12        8.73        3.84      3.11 o 
   4   0  12       47.09       50.09     11.53 o 
   6   0  12        0.05        3.17      3.43 o 
   8   0  12       37.83       51.37      6.59 o 
 -13   1  12        3.64        7.14      4.66 o 
 -12   1  12       46.60       34.80      5.36 o 
 -11   1  12        9.42       10.25      3.17 o 
 -10   1  12        0.17        3.42      2.43 o 
  -9   1  12      459.09      395.52      9.44 o 
  -8   1  12      104.90       82.30      4.44 o 
  -7   1  12     2440.80     2322.51     28.27 o 
  -6   1  12      351.27      329.06      9.28 o 
  -5   1  12      242.92      235.25      7.38 o 
  -4   1  12      132.23      144.09      5.26 o 
  -3   1  12      132.88      122.02      4.29 o 
  -2   1  12        0.61        2.82      2.64 o 
  -1   1  12       24.75       26.09      3.88 o 
   0   1  12      273.03      257.66      7.74 o 
   1   1  12       25.02       21.52      2.74 o 
   2   1  12      731.40      724.02     17.12 o 
   3   1  12        1.42        2.74      2.20 o 
   4   1  12       52.14       51.04      3.84 o 
   5   1  12        0.04       -0.65      2.57 o 
   6   1  12       42.69       42.36      3.91 o 
   7   1  12       28.50       31.10      3.05 o 
   8   1  12       71.26       73.90      8.20 o 
 -13   2  12       50.99       58.28      6.99 o 
 -12   2  12      119.28      108.97      9.38 o 
 -11   2  12      189.06      187.87      8.24 o 
 -10   2  12      129.22      143.78      8.29 o 
  -9   2  12      312.41      322.65      8.47 o 
  -8   2  12       30.01       25.81      2.98 o 
  -7   2  12      791.61      740.89     15.21 o 
  -6   2  12     1365.56     1388.05     22.39 o 
  -5   2  12      435.34      402.75     11.57 o 
  -4   2  12       13.87       10.54      2.01 o 
  -3   2  12       59.73       59.28      3.41 o 
  -2   2  12       11.18        9.88      3.11 o 
  -1   2  12       59.27       50.11      4.66 o 
   0   2  12       64.38       58.65      4.19 o 
   1   2  12      918.54      958.71     17.90 o 
   2   2  12        4.44        4.03      3.97 o 
   3   2  12       52.92       51.74      5.92 o 
   4   2  12       17.75       14.53      3.56 o 
   5   2  12        8.21        7.57      3.65 o 
   6   2  12       12.70        7.11      2.86 o 
   7   2  12        0.24       -2.57      2.57 o 
 -13   3  12        8.64        7.35      3.70 o 
 -12   3  12        0.65        4.84      3.34 o 
 -11   3  12      265.96      268.22     10.10 o 
 -10   3  12       41.56       44.80      4.62 o 
  -9   3  12       97.65      111.28     10.18 o 
  -8   3  12        5.79        7.09      2.91 o 
  -7   3  12      380.36      371.25     10.34 o 
  -6   3  12      991.53      962.97     15.21 o 
  -5   3  12      653.79      633.14     11.37 o 
  -4   3  12      140.27      132.05      4.89 o 
  -3   3  12      276.03      297.65      7.91 o 
  -2   3  12       32.82       23.89      4.39 o 
  -1   3  12       48.53       44.21      6.04 o 
   0   3  12      205.84      199.05      8.10 o 
   1   3  12        1.07       -2.26      2.26 o 
   2   3  12       18.16       15.11      4.20 o 
   3   3  12        0.00        0.37      2.54 o 
   4   3  12       77.43       67.21      5.07 o 
   5   3  12       27.15       27.13      3.54 o 
   6   3  12        1.86        4.39      2.91 o 
   7   3  12       28.82       26.34      4.92 o 
 -13   4  12       52.32       89.13      6.97 o 
 -12   4  12       44.30       44.01      5.26 o 
 -11   4  12      209.10      184.93      9.69 o 
 -10   4  12      183.77      158.54      7.55 o 
  -9   4  12       50.97       57.31      6.78 o 
  -8   4  12      113.59      126.43      6.53 o 
  -7   4  12       11.85        4.67      2.20 o 
  -6   4  12       48.87       44.11      3.41 o 
  -5   4  12      475.37      475.26      9.57 o 
  -4   4  12       88.28       79.01      3.84 o 
  -3   4  12       38.40       43.54      4.12 o 
  -2   4  12      346.75      364.71     12.02 o 
  -1   4  12       25.89       39.05      4.66 o 
   0   4  12      209.45      213.83      8.61 o 
   1   4  12      175.18      166.74      6.53 o 
   2   4  12       23.44       21.56      3.04 o 
   3   4  12        2.48        1.25      2.70 o 
   4   4  12      106.12       96.11      5.06 o 
   5   4  12       11.80       15.33      3.55 o 
   6   4  12        4.21        1.10      3.17 o 
   7   4  12       61.36       57.32      5.90 o 
 -13   5  12       22.80       25.25      7.69 o 
 -12   5  12       45.68       43.05      5.07 o 
 -11   5  12        1.06        3.21      2.91 o 
 -10   5  12        0.03       -2.70      2.70 o 
  -9   5  12       26.20       34.33      3.98 o 
  -8   5  12      517.62      511.14     10.91 o 
  -7   5  12       77.66       74.66      4.19 o 
  -6   5  12      261.05      257.48      7.36 o 
  -5   5  12      763.51      751.09     13.16 o 
  -4   5  12      194.01      221.96      6.40 o 
  -3   5  12      498.65      494.09      9.82 o 
  -2   5  12      100.33      111.38      5.71 o 
  -1   5  12      116.87      102.85     16.47 o 
   0   5  12      160.72      164.89     12.73 o 
   1   5  12      283.07      271.79     11.01 o 
   2   5  12      213.73      230.74      8.19 o 
   3   5  12       39.61       36.69      3.98 o 
   4   5  12        1.02        1.86      2.91 o 
   5   5  12       31.22       41.66      4.62 o 
   6   5  12        7.54        9.13      4.74 o 
   7   5  12       44.90       49.41      9.88 o 
 -12   6  12        0.94        1.30      3.55 o 
 -11   6  12      143.29      152.88      8.01 o 
 -10   6  12      135.12      137.55      9.39 o 
  -9   6  12        0.15       -1.41      2.70 o 
  -8   6  12        5.05        8.78      2.91 o 
  -7   6  12      146.64      143.77      8.53 o 
  -6   6  12      139.01      132.68      5.57 o 
  -5   6  12        7.95        9.37      2.57 o 
  -4   6  12      743.31      731.56     16.01 o 
  -3   6  12      388.82      411.85      9.31 o 
  -2   6  12      278.13      274.61      8.87 o 
  -1   6  12      473.31      465.68     13.98 o 
   0   6  12       27.99       26.83      6.59 o 
   1   6  12       79.66       79.68      4.99 o 
   2   6  12        8.57       15.06      3.88 o 
   3   6  12       90.86       92.27      5.90 o 
   4   6  12       60.83       67.25      5.47 o 
   5   6  12       10.84       11.19      3.55 o 
   6   6  12        1.13       -2.14      3.04 o 
 -11   7  12        0.09        0.26      4.60 o 
 -10   7  12        0.60       -0.76      2.91 o 
  -9   7  12        5.18        3.14      2.70 o 
  -8   7  12      200.62      205.75      8.65 o 
  -7   7  12       37.46       33.84      5.65 o 
  -6   7  12       28.08       24.27      3.80 o 
  -5   7  12       55.95       55.95      3.78 o 
  -4   7  12       72.10       60.10      3.84 o 
  -3   7  12      300.56      309.89      9.03 o 
  -2   7  12       34.50       42.33      3.80 o 
  -1   7  12       40.75       42.58      9.88 o 
   0   7  12       70.33       85.64      9.88 o 
   1   7  12        8.28        5.32      2.91 o 
   2   7  12       10.81        8.78      3.17 o 
   3   7  12        7.95        7.83      3.07 o 
   4   7  12       56.35       58.79      5.07 o 
   5   7  12       10.11        9.26      3.55 o 
   6   7  12        0.10        5.49      7.69 o 
 -10   8  12       48.36       66.08      8.59 o 
  -9   8  12        2.31        1.01      2.91 o 
  -8   8  12       96.21      102.46      6.53 o 
  -7   8  12      105.22       95.63      6.34 o 
  -6   8  12      165.49      159.76      7.38 o 
  -5   8  12      146.63      150.36      8.56 o 
  -4   8  12      371.53      359.29     10.52 o 
  -3   8  12      127.80      154.10      5.61 o 
  -2   8  12      294.76      296.30     10.06 o 
  -1   8  12        0.54       -3.29      3.84 o 
   0   8  12      186.36      162.14     15.92 o 
   1   8  12      258.14      261.97      9.28 o 
   2   8  12       11.22       15.91      3.34 o 
   3   8  12       37.51       32.35      4.44 o 
   4   8  12       59.02       58.73      9.18 o 
   5   8  12       31.12       32.40      6.21 o 
 -10   9  12      106.03      116.96      7.55 o 
  -9   9  12        0.43        3.16      3.55 o 
  -8   9  12       55.52       50.01      5.26 o 
  -7   9  12      124.03      120.96      6.97 o 
  -6   9  12       91.97      111.79      6.53 o 
  -5   9  12      466.36      487.59     15.25 o 
  -4   9  12       66.47       73.31      6.57 o 
  -3   9  12       13.07       13.18      3.88 o 
  -2   9  12        7.53       10.98      5.49 o 
  -1   9  12      158.29      161.63      7.71 o 
   0   9  12        0.40       -2.64      2.64 o 
   1   9  12       36.60       40.66      5.43 o 
   2   9  12        4.09        1.90      3.81 o 
   3   9  12      117.68      138.10     10.29 o 
   4   9  12      113.03      115.00      7.38 o 
  -9  10  12        0.15        3.02      3.55 o 
  -8  10  12       47.46       62.07      5.90 o 
  -7  10  12       28.18       22.27      4.19 o 
  -6  10  12        0.02        2.20      2.91 o 
  -5  10  12        4.73       10.61      3.17 o 
  -4  10  12       19.30       20.86      4.66 o 
  -3  10  12       51.36       50.30      5.78 o 
  -2  10  12        1.73        0.00      4.39 o 
   0  10  12        2.57        3.17      6.04 o 
   1  10  12      136.74      149.61      8.90 o 
   2  10  12        3.94        8.51      3.55 o 
   3  10  12       31.26       34.02      4.91 o 
   4  10  12       23.02       14.27      7.69 o 
  -7  11  12        0.03        0.00      3.34 o 
  -6  11  12       17.16       16.14      3.98 o 
  -5  11  12      109.15      133.87     18.67 o 
  -4  11  12       90.87      111.21      8.12 o 
  -3  11  12      134.24      153.75      9.32 o 
  -2  11  12       34.16       64.78      9.88 o 
   1  11  12       11.45       15.37      6.59 o 
   2  11  12        4.15        7.99      8.78 o 
   3  11  12       11.66        5.41      5.00 o 
  -6  12  12        0.59        5.09      4.22 o 
  -5  12  12       76.15       87.32      7.76 o 
  -4  12  12       35.96       32.62      5.43 o 
  -3  12  12        0.30        1.10      6.59 o 
  -2  12  12       43.51       50.51      9.88 o 
  -1  12  12       38.77       36.23      8.78 o 
  -5  13  12       12.52       17.57      7.69 o 
  -3  13  12        8.32        3.29      6.59 o 
  -2  13  12        8.02       -2.20      5.49 o 
 -13   0  13       28.48       38.43      8.78 o 
 -11   0  13       25.15       29.19      5.00 o 
  -9   0  13       19.53       10.43      3.88 o 
  -7   0  13     1121.62     1126.09     24.07 o 
  -5   0  13       93.95       96.62      8.78 o 
  -3   0  13       37.04       49.41      6.59 o 
  -1   0  13        1.22        0.00      4.39 o 
   1   0  13      199.33      228.48      9.68 o 
   3   0  13      410.71      447.10     14.69 o 
   5   0  13       73.23       94.63      7.76 o 
   7   0  13       10.64       11.94      3.55 o 
 -13   1  13        9.28        8.78      4.66 o 
 -12   1  13       63.64       88.41      6.28 o 
 -11   1  13      258.45      252.58      9.66 o 
 -10   1  13      156.42      141.36      7.37 o 
  -9   1  13       23.79       29.89      3.29 o 
  -8   1  13      199.74      199.94      6.85 o 
  -7   1  13       30.95       32.29      2.98 o 
  -6   1  13      366.57      341.32     11.87 o 
  -5   1  13       41.43       37.17      5.39 o 
  -4   1  13      101.55      111.60      4.51 o 
  -3   1  13       12.33       13.48      4.94 o 
  -2   1  13       57.02       45.12      4.66 o 
  -1   1  13       24.47       17.04      3.88 o 
   0   1  13       69.22       81.31      6.21 o 
   1   1  13      139.52      132.44      6.31 o 
   2   1  13       75.75       82.99      4.62 o 
   3   1  13        0.02       -2.05      2.18 o 
   4   1  13       40.61       34.35      4.53 o 
   5   1  13        1.51       -1.83      2.43 o 
   6   1  13       38.71       30.37      3.66 o 
   7   1  13       64.33       64.28      3.98 o 
 -13   2  13      184.55      223.25     12.79 o 
 -12   2  13       29.54       32.56      6.30 o 
 -11   2  13       14.85       15.66      5.50 o 
 -10   2  13       77.58       68.58      7.11 o 
  -9   2  13        7.38        3.54      3.01 o 
  -8   2  13      368.37      333.99     10.34 o 
  -7   2  13      919.71      863.76     20.27 o 
  -6   2  13       16.73       11.37      2.57 o 
  -5   2  13      524.79      530.46     10.41 o 
  -4   2  13        9.16        9.15      2.54 o 
  -3   2  13        3.95        4.94      3.11 o 
  -2   2  13      102.34       92.24      6.21 o 
  -1   2  13       72.17       74.20     10.43 o 
   0   2  13       65.54       47.51      5.00 o 
   1   2  13       44.98       49.28      5.40 o 
   2   2  13       24.32       19.72      3.17 o 
   3   2  13       23.13       19.21      3.55 o 
   4   2  13       10.79        9.91      4.41 o 
   5   2  13      183.31      194.62      8.65 o 
   6   2  13       38.97       50.26      4.46 o 
   7   2  13        0.12       -2.20      4.22 o 
 -13   3  13        0.30        0.00      5.49 o 
 -12   3  13       28.73       48.32      5.07 o 
 -11   3  13       11.46        7.62      3.34 o 
 -10   3  13       45.35       34.55      4.80 o 
  -9   3  13        3.81        2.70      2.91 o 
  -8   3  13        3.76        4.78      2.70 o 
  -7   3  13       10.21       10.00      2.43 o 
  -6   3  13      628.98      615.16     11.79 o 
  -5   3  13       99.43       96.87      4.51 o 
  -4   3  13       13.81        9.88      2.20 o 
  -3   3  13       85.21       94.73      6.57 o 
  -2   3  13        6.88        6.04      3.11 o 
  -1   3  13        1.84        0.00      3.11 o 
   0   3  13      227.34      205.69     13.72 o 
   1   3  13       54.61       66.20      4.62 o 
   2   3  13        1.92       -1.32      2.26 o 
   3   3  13        7.56        4.76      3.17 o 
   4   3  13       11.02       13.91      3.80 o 
   5   3  13       27.71       30.43      4.44 o 
   6   3  13       14.98       16.10      3.80 o 
 -13   4  13        0.16        6.59      6.59 o 
 -12   4  13       13.54       14.99      3.98 o 
 -11   4  13       13.58        9.82      3.34 o 
 -10   4  13        0.38       -2.04      2.70 o 
  -9   4  13       26.95       25.57      5.10 o 
  -8   4  13        3.95        4.39      2.43 o 
  -7   4  13       35.72       40.71      3.41 o 
  -6   4  13     1244.53     1236.63     18.51 o 
  -5   4  13       23.64       21.82      2.57 o 
  -4   4  13      378.47      344.14      8.18 o 
  -3   4  13      885.33      869.08     16.90 o 
  -2   4  13      486.06      490.64     14.75 o 
  -1   4  13       69.77       73.93      5.78 o 
   0   4  13        4.63        7.08      3.43 o 
   1   4  13      172.43      156.22      6.74 o 
   2   4  13       72.52       88.04      6.68 o 
   3   4  13       25.20       22.74      3.80 o 
   4   4  13       89.75       97.91      6.17 o 
   5   4  13       39.31       45.50      5.84 o 
   6   4  13       35.58       34.84      7.18 o 
 -12   5  13       43.58       28.84      4.62 o 
 -11   5  13       15.99       22.74      4.19 o 
 -10   5  13        1.70        2.20      3.17 o 
  -9   5  13       14.50       15.83      4.29 o 
  -8   5  13      117.70      123.22      5.78 o 
  -7   5  13      227.33      241.59      7.54 o 
  -6   5  13      529.50      503.41     10.96 o 
  -5   5  13      100.00       97.99      4.64 o 
  -4   5  13       57.39       49.58      3.96 o 
  -3   5  13      131.94      128.70      7.19 o 
  -2   5  13       36.40       47.41      5.00 o 
  -1   5  13       49.78       54.03     13.18 o 
   0   5  13       12.12       14.03      3.43 o 
   1   5  13       56.63       54.61      6.59 o 
   2   5  13       29.55       25.62      3.98 o 
   3   5  13        3.27        6.99      4.22 o 
   4   5  13        4.36        1.01      2.91 o 
   5   5  13        7.37        5.55      5.19 o 
   6   5  13        0.08        4.39      6.59 o 
 -12   6  13       36.38       38.43      8.78 o 
 -11   6  13        1.72        2.74      3.55 o 
 -10   6  13       65.63       62.85      6.67 o 
  -9   6  13       30.48       30.82      4.44 o 
  -8   6  13      322.67      304.10     10.34 o 
  -7   6  13      297.59      291.92      9.92 o 
  -6   6  13      188.87      184.49      6.55 o 
  -5   6  13      327.40      342.89      8.76 o 
  -4   6  13       11.94        7.14      2.43 o 
  -3   6  13       93.77       94.80      5.47 o 
  -2   6  13       16.61       24.16      3.88 o 
  -1   6  13       62.36       58.15     10.98 o 
   0   6  13      244.70      245.95     10.46 o 
   1   6  13       12.58       15.47      4.22 o 
   2   6  13       90.90       95.29      7.35 o 
   3   6  13       17.30       13.24      5.16 o 
   4   6  13       15.19       17.60      4.91 o 
   5   6  13        5.58        4.74      4.74 o 
 -11   7  13        0.42       -3.35      3.35 o 
 -10   7  13        5.36        0.73      3.17 o 
  -9   7  13       13.25       13.91      3.80 o 
  -8   7  13      308.96      355.80     11.82 o 
  -7   7  13       59.77       67.16      5.74 o 
  -6   7  13      159.87      167.27      7.61 o 
  -5   7  13        1.64        0.82      2.20 o 
  -4   7  13        9.34        9.88      2.74 o 
  -3   7  13       47.01       35.47      5.00 o 
  -2   7  13      304.29      349.57     10.34 o 
  -1   7  13       71.98       68.44      5.78 o 
   0   7  13       86.95       98.82      9.88 o 
   1   7  13        2.66        2.20      5.49 o 
   2   7  13        2.23        1.01      2.91 o 
   3   7  13       16.30       16.19      3.80 o 
   4   7  13        0.72        4.07      3.34 o 
   5   7  13       59.95       49.41      9.88 o 
 -10   8  13       26.40       29.05      4.44 o 
  -9   8  13        0.00       -2.17      3.04 o 
  -8   8  13      290.14      312.40     10.98 o 
  -7   8  13      104.83      111.21     10.28 o 
  -6   8  13       70.71       62.62      5.07 o 
  -5   8  13       67.16       64.14      5.07 o 
  -4   8  13       14.02       14.67      3.79 o 
  -3   8  13       27.85       29.69      4.66 o 
  -2   8  13       70.71       71.94      5.57 o 
  -1   8  13        0.21        2.20      4.39 o 
   0   8  13      114.76      108.80      7.76 o 
   1   8  13       71.17       76.88      6.99 o 
   2   8  13       24.45       28.55      5.00 o 
   3   8  13        0.03       -2.45      3.34 o 
   4   8  13       10.53       13.07      3.98 o 
  -9   9  13      104.88      129.32      7.80 o 
  -8   9  13      200.14      223.88     13.95 o 
  -7   9  13       88.16       91.69      6.34 o 
  -6   9  13        1.33        2.96      2.91 o 
  -5   9  13       28.68       22.82      3.80 o 
  -4   9  13      262.13      263.88     17.00 o 
  -3   9  13        1.37        0.00      4.39 o 
  -2   9  13       66.92       58.19      8.78 o 
  -1   9  13        2.47       -0.98      3.84 o 
   0   9  13      108.11      122.34     22.51 o 
   1   9  13        3.35        5.49      3.88 o 
   2   9  13        7.16       12.08      6.59 o 
   3   9  13        0.77       -1.10      3.17 o 
   4   9  13        0.79       -1.10      6.59 o 
  -8  10  13        7.71        0.26      3.34 o 
  -7  10  13        1.27        4.60      3.55 o 
  -6  10  13       35.26       44.44      4.62 o 
  -5  10  13       38.73       32.71      4.44 o 
  -4  10  13        0.02       -0.08      2.70 o 
  -3  10  13       46.86       57.10      8.78 o 
  -2  10  13        1.18        0.00      4.39 o 
   0  10  13        0.00        3.29      3.88 o 
   1  10  13        1.21        7.69      5.49 o 
   2  10  13       11.79       10.71      4.94 o 
  -7  11  13        0.87        6.52      3.55 o 
  -6  11  13       50.21       62.62      5.71 o 
  -5  11  13      105.45      123.77      8.73 o 
  -4  11  13        5.79        6.04      3.88 o 
  -3  11  13       14.04       31.84      7.69 o 
   1  11  13       29.67       32.94      7.69 o 
   2  11  13       47.88       57.10      9.88 o 
  -5  12  13      131.68      174.06      8.87 o 
  -4  12  13      123.38      136.15     14.27 o 
  -1  12  13        0.88        2.20      6.59 o 
 -12   0  14       73.23       81.25     10.98 o 
 -10   0  14      144.27      128.62      8.54 o 
  -8   0  14       62.27       66.26     10.98 o 
  -6   0  14        1.39        2.20      4.39 o 
  -4   0  14        0.03       -1.10      4.39 o 
  -2   0  14       31.36       13.18      5.49 o 
   0   0  14      465.94      468.84     20.86 o 
   2   0  14       16.14       13.18      3.88 o 
   4   0  14       14.00       22.47      5.00 o 
   6   0  14        7.29       12.63      6.04 o 
 -12   1  14       20.00       25.47      6.52 o 
 -11   1  14        1.62        2.82      3.20 o 
 -10   1  14        6.93       10.03      2.98 o 
  -9   1  14       12.81        7.47      2.58 o 
  -8   1  14       18.04       10.98      2.74 o 
  -7   1  14      227.26      217.54      8.01 o 
  -6   1  14      221.26      230.28      6.96 o 
  -5   1  14     1057.67     1019.79     15.89 o 
  -4   1  14       76.28       70.59      7.14 o 
  -3   1  14      740.48      674.95     17.86 o 
  -2   1  14       72.82       80.83     10.43 o 
  -1   1  14        1.93        4.39      3.11 o 
   0   1  14        8.52        8.30      3.43 o 
   1   1  14        2.63        4.94      3.88 o 
   2   1  14        0.77        1.60      2.91 o 
   3   1  14       20.29       24.41      3.98 o 
   4   1  14        3.29        6.29      2.98 o 
   5   1  14        0.77        2.15      3.17 o 
   6   1  14       23.76       27.24      3.52 o 
 -12   2  14       10.25       18.03      4.19 o 
 -11   2  14      198.97      248.35     12.12 o 
 -10   2  14       65.41       89.95      6.34 o 
  -9   2  14      175.36      164.17      7.61 o 
  -8   2  14      138.12      136.38      6.74 o 
  -7   2  14        6.26       -1.10      2.54 o 
  -6   2  14        0.00        2.11      2.01 o 
  -5   2  14      568.44      587.01     11.37 o 
  -4   2  14      323.26      321.71     12.02 o 
  -3   2  14       88.51       86.45      6.57 o 
  -2   2  14      248.86      218.24      9.68 o 
  -1   2  14        1.12        2.74      4.94 o 
   0   2  14       92.86       82.74      6.57 o 
   1   2  14       22.47       17.63      6.59 o 
   2   2  14        7.71        8.78      3.17 o 
   3   2  14       13.74       13.56      3.34 o 
   4   2  14        0.15       -2.91      2.91 o 
   5   2  14        7.25       10.29      3.55 o 
   6   2  14       13.73       11.65      5.59 o 
 -13   3  14        0.23        8.78      6.59 o 
 -12   3  14        2.63        1.30      3.55 o 
 -11   3  14       24.70       20.26      7.39 o 
 -10   3  14        9.82       10.72      3.34 o 
  -9   3  14      128.31      131.09      6.97 o 
  -8   3  14      259.32      253.05      9.07 o 
  -7   3  14      848.42      854.35     14.94 o 
  -6   3  14        9.84        6.07      2.30 o 
  -5   3  14       11.43       10.67      2.43 o 
  -4   3  14       98.39      109.10      6.99 o 
  -3   3  14       14.14       18.67      3.88 o 
  -2   3  14      225.90      235.21     10.46 o 
  -1   3  14      286.26      290.29     11.65 o 
   0   3  14       14.27        8.54      7.14 o 
   1   3  14        0.65        7.47      3.84 o 
   2   3  14       60.08       59.85      4.83 o 
   3   3  14      153.43      167.79      9.01 o 
   4   3  14        1.52        0.73      3.17 o 
   5   3  14       16.26       11.40      3.65 o 
   6   3  14       26.85       19.76      7.69 o 
 -12   4  14       72.92       85.00      6.74 o 
 -11   4  14        0.44        4.00      3.34 o 
 -10   4  14       34.17       26.56      4.19 o 
  -9   4  14       92.42       83.42      5.90 o 
  -8   4  14      350.18      355.31      9.31 o 
  -7   4  14       86.69       88.03      4.78 o 
  -6   4  14      225.12      223.02      6.96 o 
  -5   4  14      349.11      346.45     12.69 o 
  -4   4  14       14.29       14.41      5.21 o 
  -3   4  14      145.72      157.04      8.54 o 
  -2   4  14        4.46        3.29      3.11 o 
  -1   4  14      335.75      345.62     12.79 o 
   0   4  14      103.25      100.20      7.35 o 
   1   4  14      184.30      204.80     10.43 o 
   2   4  14       97.32       95.03     10.43 o 
   3   4  14      211.04      231.18      9.07 o 
   4   4  14       37.47       47.92      6.21 o 
   5   4  14        2.97        1.92      3.55 o 
 -12   5  14        5.66       16.47      7.69 o 
 -11   5  14        8.76       10.27      3.98 o 
 -10   5  14        3.27        7.34      3.55 o 
  -9   5  14      144.56      144.95      7.61 o 
  -8   5  14       37.54       31.54      3.33 o 
  -7   5  14      182.48      167.57      7.13 o 
  -6   5  14      396.63      394.81      9.71 o 
  -5   5  14      151.59      133.74      5.61 o 
  -4   5  14      385.47      393.77     17.57 o 
  -3   5  14       18.05       16.99      4.39 o 
  -2   5  14      137.56      129.54     12.08 o 
  -1   5  14      143.72      145.73      8.78 o 
   0   5  14      294.37      283.63     11.65 o 
   1   5  14       89.38       93.34      9.88 o 
   2   5  14       54.76       52.55      6.04 o 
   3   5  14       13.48       11.28      4.22 o 
   4   5  14        8.02        5.87      5.60 o 
   5   5  14       66.85       81.25     10.98 o 
 -11   6  14        9.72        2.58      3.34 o 
 -10   6  14        0.33        1.36      3.34 o 
  -9   6  14        7.83       14.38      3.70 o 
  -8   6  14      145.49      135.72      7.17 o 
  -7   6  14        0.41        2.87      2.43 o 
  -6   6  14      168.06      173.22     10.62 o 
  -5   6  14        3.80        6.59      2.85 o 
  -4   6  14      170.19      173.73      9.32 o 
  -3   6  14      269.15      252.10      9.07 o 
  -2   6  14       34.44       30.28      4.66 o 
  -1   6  14       65.30       67.89      6.21 o 
   0   6  14      215.60      221.98     10.46 o 
   1   6  14      267.09      318.42     18.67 o 
   2   6  14        2.27       -3.29      5.49 o 
   3   6  14        3.90        3.99      4.39 o 
   4   6  14        1.43        6.11      3.55 o 
   5   6  14       37.59       38.43      8.78 o 
 -10   7  14       33.64       32.73      6.26 o 
  -9   7  14        3.72        1.61      3.34 o 
  -8   7  14        4.39        7.69      3.17 o 
  -7   7  14        0.48        5.43      3.35 o 
  -6   7  14      106.74      128.40      6.74 o 
  -5   7  14      227.88      225.65      7.26 o 
  -4   7  14        0.41       -1.10      3.11 o 
  -3   7  14        1.51        0.00      2.54 o 
  -2   7  14       96.33       92.63      9.33 o 
  -1   7  14       12.68       17.97      4.22 o 
   0   7  14        0.20        4.39      5.49 o 
   1   7  14       80.52       88.94     10.98 o 
   2   7  14        1.82        0.00      3.88 o 
   3   7  14        6.40        3.29      4.22 o 
   4   7  14        1.24       -1.10      5.49 o 
  -9   8  14       45.93       51.60      5.47 o 
  -8   8  14        7.26       18.20      3.80 o 
  -7   8  14        0.57       -0.71      2.70 o 
  -6   8  14       11.72       16.47      3.80 o 
  -5   8  14       59.81       62.00      5.07 o 
  -4   8  14      130.03      118.58     12.08 o 
  -3   8  14        4.05        6.59      3.17 o 
  -2   8  14        1.74        5.49      5.49 o 
  -1   8  14       17.28       14.27      6.59 o 
   0   8  14      191.78      200.17     10.46 o 
   1   8  14       46.81       51.50      9.33 o 
   2   8  14        4.59        2.20      3.88 o 
   3   8  14        3.66       -5.49      5.49 o 
  -9   9  14       28.60       29.65      8.78 o 
  -8   9  14        0.49        3.02      3.55 o 
  -7   9  14        2.44        0.00      3.17 o 
  -6   9  14       67.95       61.07      5.26 o 
  -5   9  14       28.12       16.61      5.14 o 
  -4   9  14        8.53        0.00      5.49 o 
  -3   9  14      225.68      253.64     17.57 o 
  -2   9  14       52.46       52.44      6.21 o 
  -1   9  14       26.39       24.72      4.66 o 
   0   9  14       37.94       48.94      6.21 o 
   1   9  14        0.04       -0.22      6.59 o 
   2   9  14       29.02       26.31      6.04 o 
  -7  10  14        0.41        2.47      3.55 o 
  -6  10  14       47.78       42.99      5.07 o 
  -5  10  14       68.85       74.82      5.71 o 
  -4  10  14        0.23        1.10      5.49 o 
  -3  10  14        0.22        3.29      5.49 o 
  -2  10  14       16.09       12.08      6.59 o 
   0  10  14        1.51        7.14      3.88 o 
   1  10  14       81.59       96.95      8.12 o 
  -6  11  14        0.82        9.15      4.47 o 
  -5  11  14        2.15        5.17      3.34 o 
  -4  11  14       15.90       17.57      6.59 o 
  -3  11  14        0.10       -3.29      5.49 o 
 -11   0  15       12.34       10.98      4.66 o 
  -9   0  15       13.29       13.72      3.88 o 
  -7   0  15      766.94      762.01     27.45 o 
  -5   0  15      480.82      473.24     21.96 o 
  -3   0  15       96.26       70.27      8.78 o 
  -1   0  15      492.34      464.45     21.96 o 
   1   0  15        8.21       18.67      6.59 o 
   3   0  15       36.75       29.36      5.43 o 
   5   0  15      131.59      146.23     10.43 o 
 -12   1  15       18.89       29.04      4.62 o 
 -11   1  15        4.94        9.15      3.80 o 
 -10   1  15        2.46        0.19      2.57 o 
  -9   1  15      247.75      262.25     13.42 o 
  -8   1  15      341.13      353.09     12.31 o 
  -7   1  15      364.71      356.95     16.48 o 
  -6   1  15       20.03       15.53      3.85 o 
  -5   1  15       25.57       21.09      3.88 o 
  -4   1  15       75.36       76.35      6.21 o 
  -3   1  15        1.46       -0.55      3.11 o 
  -2   1  15        0.37       -2.07      3.84 o 
  -1   1  15      136.53      109.90      7.76 o 
   0   1  15        6.46        0.55      3.11 o 
   1   1  15       37.57       31.16      6.59 o 
   2   1  15       13.61       17.82      5.00 o 
   3   1  15      125.81      138.91      7.38 o 
   4   1  15        0.10        0.73      3.17 o 
   5   1  15        9.72        7.58      4.37 o 
 -12   2  15       11.30        7.69      3.80 o 
 -11   2  15        8.96       12.63      3.98 o 
 -10   2  15       49.40       50.01      5.07 o 
  -9   2  15       54.61       48.13      4.83 o 
  -8   2  15       60.95       50.00      4.62 o 
  -7   2  15       17.73       21.98      3.17 o 
  -6   2  15      497.39      484.58     10.68 o 
  -5   2  15       66.53       41.48      5.00 o 
  -4   2  15       42.83       31.30      4.66 o 
  -3   2  15       14.62        7.69      3.88 o 
  -2   2  15        3.90       -1.10      3.11 o 
  -1   2  15        2.84       -3.11      3.11 o 
   0   2  15       96.50       87.85      6.99 o 
   1   2  15       10.22       10.98      3.88 o 
   2   2  15        9.83       17.66      4.66 o 
   3   2  15       15.01       12.63      4.66 o 
   4   2  15        8.45        4.20      3.34 o 
   5   2  15        0.02        1.20      4.22 o 
 -12   3  15        0.25       -2.20      5.49 o 
 -11   3  15       50.54       48.66      5.47 o 
 -10   3  15       22.20       25.16      8.82 o 
  -9   3  15       11.42       15.58      3.55 o 
  -8   3  15      156.16      136.24      7.61 o 
  -7   3  15       48.11       37.95      5.23 o 
  -6   3  15      325.95      312.60     10.62 o 
  -5   3  15        2.75       -1.10      3.11 o 
  -4   3  15      130.07      130.63     12.08 o 
  -3   3  15      130.72      111.58      7.76 o 
  -2   3  15      305.27      308.00     12.42 o 
  -1   3  15        2.54        2.74      3.88 o 
   0   3  15       49.60       51.61      5.78 o 
   1   3  15        0.49       -0.24      3.43 o 
   2   3  15      174.30      209.47     11.24 o 
   3   3  15        2.80        3.09      4.22 o 
   4   3  15       13.09       16.61      3.98 o 
   5   3  15        0.80        2.20      6.59 o 
 -12   4  15       13.50        0.00      6.59 o 
 -11   4  15       16.41        5.70      3.70 o 
 -10   4  15       94.63      101.31      5.57 o 
  -9   4  15      105.44      121.79      5.89 o 
  -8   4  15        3.03        4.39      2.43 o 
  -7   4  15        8.39       11.36      2.86 o 
  -6   4  15       19.48       20.03      3.17 o 
  -5   4  15        3.15        9.88      3.88 o 
  -4   4  15       28.38       24.81      4.66 o 
  -3   4  15       18.71       15.60      4.94 o 
  -2   4  15      292.39      302.01     18.67 o 
  -1   4  15      211.79      220.70     10.87 o 
   0   4  15       72.61       75.46     13.18 o 
   1   4  15        5.32        4.15      3.43 o 
   2   4  15       32.04       39.36      5.43 o 
   3   4  15       19.84       23.06      8.23 o 
   4   4  15        0.03        1.80      4.39 o 
   5   4  15       38.50       50.51      9.88 o 
 -11   5  15        0.01        2.95      3.55 o 
 -10   5  15       50.03       63.23      9.94 o 
  -9   5  15        9.64       18.98      3.98 o 
  -8   5  15       40.35       26.80      3.33 o 
  -7   5  15        2.56        1.65      2.20 o 
  -6   5  15      218.17      228.84      7.40 o 
  -5   5  15       24.52       24.21      4.66 o 
  -4   5  15      147.73      150.05      7.17 o 
  -3   5  15       56.92       51.35      5.43 o 
  -2   5  15      284.86      250.95     17.02 o 
  -1   5  15       35.76       38.57     15.37 o 
   0   5  15        1.41       -1.10      3.43 o 
   1   5  15       18.73       28.33      5.00 o 
   2   5  15       38.48       49.79      6.07 o 
   3   5  15        0.13        0.00      6.59 o 
 -10   6  15       53.82       58.32      5.71 o 
  -9   6  15        0.02        1.10      3.17 o 
  -8   6  15        0.35       -1.33      2.70 o 
  -7   6  15       43.35       32.42      3.54 o 
  -6   6  15       28.20       25.52      4.36 o 
  -5   6  15       49.50       37.46      5.43 o 
  -4   6  15       29.54       28.10      4.76 o 
  -3   6  15      514.05      534.91     17.08 o 
  -2   6  15       31.14       33.90      5.00 o 
  -1   6  15      244.81      246.26     11.65 o 
   0   6  15       93.70       85.99      7.35 o 
   1   6  15       41.48       53.80      9.88 o 
   2   6  15      273.57      287.67     19.76 o 
   3   6  15       64.00       67.39      7.35 o 
 -10   7  15       20.76       29.56     11.53 o 
  -9   7  15       10.50       16.52      3.98 o 
  -8   7  15       11.08       10.09      4.09 o 
  -7   7  15       11.62        5.88      3.34 o 
  -6   7  15        1.69       -0.17      2.91 o 
  -5   7  15        2.96        2.74      3.88 o 
  -4   7  15       56.38       51.13      5.07 o 
  -3   7  15       33.36       42.45      5.43 o 
  -2   7  15       10.43       10.78      4.22 o 
  -1   7  15        0.56        0.00      5.49 o 
   0   7  15      100.93      122.98     12.08 o 
   1   7  15       45.94       45.02      8.78 o 
   2   7  15       54.31       64.79     14.27 o 
  -9   8  15        0.05        0.50      6.59 o 
  -8   8  15      289.95      319.12     11.82 o 
  -7   8  15        1.54        6.31      4.98 o 
  -6   8  15       48.74       49.72      5.51 o 
  -5   8  15        4.43       -2.20      5.49 o 
  -4   8  15        7.96        7.39      4.22 o 
  -3   8  15       21.34       12.44      3.80 o 
  -2   8  15       20.52       23.06      6.59 o 
  -1   8  15       30.98       18.67      6.59 o 
   0   8  15        0.42        1.50      4.22 o 
   1   8  15        0.03        2.89      4.22 o 
  -8   9  15       24.25       30.47      7.69 o 
  -7   9  15       97.20      123.31     16.38 o 
  -6   9  15       19.35       14.88      3.98 o 
  -5   9  15       63.29       73.57     10.98 o 
  -4   9  15        3.63       -2.20      5.49 o 
  -3   9  15       49.66       30.74      7.69 o 
  -1   9  15        0.01        1.10      3.88 o 
   0   9  15       75.35       68.44      7.35 o 
   1   9  15       84.18      115.29     13.18 o 
  -7  10  15        6.15        8.23      4.66 o 
  -6  10  15       45.98       67.91     12.08 o 
  -5  10  15        0.43        3.29      5.49 o 
  -4  10  15       17.55       20.86      7.69 o 
  -3  10  15       61.58       75.76     10.98 o 
   0  10  15        0.30       -5.49      5.49 o 
 -10   0  16      412.60      440.41     17.02 o 
  -8   0  16      180.78      152.62     12.08 o 
  -6   0  16      205.36      186.66     14.27 o 
  -4   0  16       38.27       45.02      7.69 o 
  -2   0  16       36.91       40.63      7.69 o 
   0   0  16        0.30       -4.39      4.39 o 
   2   0  16      242.77      294.26     18.67 o 
   4   0  16        8.25        2.20      6.59 o 
 -12   1  16       28.05       21.96      6.59 o 
 -11   1  16        2.49        3.29      3.55 o 
 -10   1  16        5.24        1.46      3.17 o 
  -9   1  16        1.35        5.49      3.17 o 
  -8   1  16        0.00       -0.16      2.70 o 
  -7   1  16       61.24       55.83      4.62 o 
  -6   1  16       45.68       45.89      5.43 o 
  -5   1  16      600.43      570.20     17.46 o 
  -4   1  16       12.66       14.82      3.88 o 
  -3   1  16      417.20      421.10     14.75 o 
  -2   1  16       85.24       56.34      6.21 o 
  -1   1  16      419.94      411.22     21.41 o 
   0   1  16       29.84       26.35      5.43 o 
   1   1  16        4.04        3.19      4.22 o 
   2   1  16       21.56       13.68      5.00 o 
   3   1  16       33.47       37.29     15.37 o 
   4   1  16        0.00        4.39      6.59 o 
 -12   2  16       35.46       60.39      9.88 o 
 -11   2  16       12.03       21.23      4.44 o 
 -10   2  16        8.44       13.18      3.80 o 
  -9   2  16      114.52      131.67     10.85 o 
  -8   2  16        0.79        0.64      2.30 o 
  -7   2  16        1.56        0.81      2.30 o 
  -6   2  16        7.67        9.52      3.43 o 
  -5   2  16       73.32       56.16      5.78 o 
  -4   2  16        0.47       -0.49      4.39 o 
  -3   2  16      118.61      121.23     10.43 o 
  -2   2  16       47.78       51.63      6.21 o 
  -1   2  16        0.30        1.65      3.88 o 
   0   2  16       99.13       98.18      8.23 o 
   1   2  16        5.10        1.10      3.88 o 
   2   2  16      157.41      170.01     10.46 o 
   3   2  16       67.16       76.02      7.76 o 
   4   2  16        1.64        1.10      6.59 o 
 -12   3  16        1.95       -2.20      5.49 o 
 -11   3  16      201.74      262.40     10.98 o 
 -10   3  16        0.01        2.65      3.34 o 
  -9   3  16       22.04       25.03      3.54 o 
  -8   3  16        0.54        3.84      2.43 o 
  -7   3  16       14.29       13.22      2.86 o 
  -6   3  16       12.98       11.88      4.22 o 
  -5   3  16        7.67        6.04      3.88 o 
  -4   3  16      133.24      116.89      7.76 o 
  -3   3  16      176.37      155.01     15.37 o 
  -2   3  16        0.38       -2.74      3.11 o 
  -1   3  16        3.42        0.55      3.88 o 
   0   3  16      200.50      215.53     11.24 o 
   1   3  16       49.28       53.50      6.57 o 
   2   3  16       33.84       39.56      6.21 o 
   3   3  16       18.08       26.31      8.23 o 
   4   3  16        0.01        2.20      6.59 o 
 -11   4  16       50.47       51.02      6.07 o 
 -10   4  16        1.98        2.25      2.98 o 
  -9   4  16        3.52        4.48      2.66 o 
  -8   4  16       29.27       27.40      5.09 o 
  -7   4  16       23.50       26.90      3.41 o 
  -6   4  16        1.23       -2.07      3.43 o 
  -5   4  16        3.08       -2.74      3.84 o 
  -4   4  16       81.23       75.78      6.99 o 
  -3   4  16      111.21      124.08      8.54 o 
  -2   4  16        1.11        0.00      3.88 o 
  -1   4  16      204.54      235.48     11.24 o 
   0   4  16        7.32        6.04      3.88 o 
   1   4  16       80.57       98.33      8.12 o 
   2   4  16       76.02       99.62     11.53 o 
   3   4  16        1.18        4.39      6.59 o 
 -10   5  16        0.30       -1.86      2.91 o 
  -9   5  16       82.66       71.58      6.11 o 
  -8   5  16       70.26       75.28      5.23 o 
  -7   5  16       23.64       21.29      3.41 o 
  -6   5  16       28.45       29.44      5.00 o 
  -5   5  16       19.54       19.39      3.70 o 
  -4   5  16       98.01      102.22      7.76 o 
  -3   5  16       14.31        9.33      3.88 o 
  -2   5  16      130.35      137.50     10.43 o 
  -1   5  16       38.04       23.75      5.00 o 
   0   5  16       35.58       51.68      7.69 o 
   1   5  16       17.20       23.73      5.27 o 
   2   5  16        1.82        7.69      7.69 o 
 -10   6  16        3.05       -1.10      4.66 o 
  -9   6  16       24.56       22.09      4.35 o 
  -8   6  16        0.94       -1.83      3.17 o 
  -7   6  16        1.95        0.40      2.30 o 
  -6   6  16       34.64       36.72      5.78 o 
  -5   6  16       37.40       33.09      5.43 o 
  -4   6  16        0.00        2.74      3.88 o 
  -3   6  16        1.51        6.04      4.94 o 
  -2   6  16        8.84       13.85      6.59 o 
  -1   6  16       22.43       23.25      5.00 o 
   0   6  16       27.24       28.59      5.43 o 
   1   6  16        0.45       -2.20      6.59 o 
  -9   7  16      168.52      217.67     11.65 o 
  -8   7  16       21.72       18.16      3.98 o 
  -7   7  16      121.65      144.06     10.04 o 
  -6   7  16        0.53       -3.29      5.49 o 
  -5   7  16       33.75       33.85      5.49 o 
  -4   7  16        6.28       10.29      3.72 o 
  -3   7  16        6.36       10.43      4.66 o 
  -2   7  16        0.23       -2.20      3.65 o 
  -1   7  16       18.44       21.96      7.69 o 
   0   7  16       73.31       76.86     10.98 o 
   1   7  16        0.29        3.29      6.59 o 
  -8   8  16        4.60        4.79      4.22 o 
  -7   8  16        0.00        3.16      3.55 o 
  -6   8  16       13.57       32.94      8.78 o 
  -5   8  16        3.06        4.39      6.59 o 
  -4   8  16        1.78       -2.74      3.88 o 
  -3   8  16      102.82      104.31     12.08 o 
  -2   8  16        6.67        0.00      5.49 o 
  -1   8  16       14.66       19.76      7.69 o 
   0   8  16       34.86       29.36      5.43 o 
  -7   9  16      192.36      247.92     12.79 o 
  -5   9  16        1.18        1.10      6.59 o 
  -4   9  16        2.82        0.00      5.49 o 
  -1   9  16        2.81        2.20      3.88 o 
 -11   0  17      151.47      206.50     12.02 o 
  -9   0  17       44.76       32.94      7.69 o 
  -7   0  17       16.12       19.76      6.59 o 
  -5   0  17      232.98      203.13     14.27 o 
  -3   0  17     1029.23      994.78     35.14 o 
  -1   0  17       36.97       45.02      8.78 o 
   1   0  17      164.68      200.93     16.47 o 
 -12   1  17       40.63       62.59     10.98 o 
 -11   1  17       10.79       10.82      4.88 o 
 -10   1  17        2.22        1.03      3.34 o 
  -9   1  17       16.87       18.78      3.80 o 
  -8   1  17       24.39       24.86      4.82 o 
  -7   1  17      136.53      131.51      8.90 o 
  -6   1  17       24.70       21.03      4.66 o 
  -5   1  17       60.93       59.36      6.21 o 
  -4   1  17       74.09       61.77      7.14 o 
  -3   1  17        6.61        0.49      5.49 o 
  -2   1  17       10.78       14.82      4.66 o 
  -1   1  17        6.49       10.43      4.66 o 
   0   1  17        0.30       -0.60      6.59 o 
   1   1  17       18.45       15.37      5.43 o 
   2   1  17        2.95        3.84      4.66 o 
 -11   2  17       60.40       51.94      5.47 o 
 -10   2  17        9.69        5.90      3.55 o 
  -9   2  17       16.56       13.75      3.34 o 
  -8   2  17       13.21       12.13      2.98 o 
  -7   2  17        0.12       -1.10      4.39 o 
  -6   2  17       52.88       51.57      6.59 o 
  -5   2  17       82.28       74.28      8.23 o 
  -4   2  17      216.39      216.42     16.47 o 
  -3   2  17        0.44        0.55      3.88 o 
  -2   2  17      215.64      215.23     10.87 o 
  -1   2  17       19.79       16.47      4.66 o 
   0   2  17        5.42        0.00      3.88 o 
   1   2  17       19.68       13.26      5.00 o 
   2   2  17       27.97       35.64      6.21 o 
 -11   3  17       35.24       46.12      8.78 o 
 -10   3  17       73.54       80.11      7.45 o 
  -9   3  17       45.62       47.72      4.43 o 
  -8   3  17       88.09       89.41      5.86 o 
  -7   3  17       13.99       10.43      3.88 o 
  -6   3  17       57.92       64.97     11.53 o 
  -5   3  17       38.12       41.18      5.43 o 
  -4   3  17      433.47      430.80     17.02 o 
  -3   3  17        9.55        5.39      4.22 o 
  -2   3  17        1.51       -2.20      3.88 o 
  -1   3  17        1.74        2.30      4.22 o 
   0   3  17       67.67       63.24     10.98 o 
   1   3  17        0.15        3.29      4.66 o 
   2   3  17       44.13       66.98      9.88 o 
   3   3  17        0.03       -2.20      6.59 o 
 -10   4  17       20.18       19.11      3.68 o 
  -9   4  17       94.17       89.48      5.45 o 
  -8   4  17       37.23       34.16      4.47 o 
  -7   4  17       44.16       34.64      5.78 o 
  -6   4  17        5.80        7.14      3.88 o 
  -5   4  17        8.73       10.38      5.49 o 
  -4   4  17       14.84       15.92      4.66 o 
  -3   4  17       27.32       22.16      6.59 o 
  -2   4  17       18.14       11.53      6.04 o 
  -1   4  17       20.61       26.40      5.27 o 
   0   4  17        5.73        6.59      4.66 o 
   1   4  17       73.04       95.06      8.54 o 
   2   4  17        4.19        7.69      6.59 o 
 -10   5  17       21.11       33.53      6.21 o 
  -9   5  17       10.79        8.05      3.80 o 
  -8   5  17       38.11       48.43      4.34 o 
  -7   5  17        2.87        6.59      5.49 o 
  -6   5  17        3.64        7.14      3.88 o 
  -5   5  17       11.31        5.19      4.22 o 
  -4   5  17       19.33       26.41     11.53 o 
  -3   5  17       10.69       17.02      4.66 o 
  -2   5  17       13.88        7.49      4.22 o 
  -1   5  17       15.07       10.16      8.23 o 
   0   5  17      168.32      183.39     10.87 o 
   1   5  17       51.84       83.45     10.98 o 
  -9   6  17       10.66       10.14      5.00 o 
  -8   6  17       19.57       30.64      5.78 o 
  -7   6  17       50.15       49.51      6.21 o 
  -6   6  17        0.05        1.10      3.88 o 
  -5   6  17        3.79        6.89      4.22 o 
  -4   6  17       11.42        8.78      4.22 o 
  -3   6  17        4.09        3.29      3.88 o 
  -2   6  17        7.01        5.39      4.22 o 
  -1   6  17      144.88      163.96     10.09 o 
   0   6  17       11.17        0.00      6.59 o 
  -8   7  17        5.87       13.60      8.78 o 
  -6   7  17       18.89       16.47      7.69 o 
  -5   7  17        4.75        8.03      3.55 o 
  -4   7  17       32.25       30.68      7.14 o 
  -3   7  17       24.41       18.73      4.66 o 
  -2   7  17        8.30        3.39      4.22 o 
  -1   7  17       19.70       12.08      7.69 o 
  -8   8  17       65.94      112.00     13.18 o 
  -5   8  17        9.32       14.27      6.59 o 
  -4   8  17        4.12       -6.59      6.59 o 
  -3   8  17       74.78       81.25     10.98 o 
  -2   8  17       10.70        5.49      6.59 o 
 -10   0  18       54.33       65.88      9.88 o 
  -8   0  18       78.52       71.37      9.88 o 
  -6   0  18      145.18      170.19     14.27 o 
  -4   0  18       81.56       57.10      9.88 o 
  -2   0  18        0.18        6.59      6.59 o 
   0   0  18       17.51       16.47      7.69 o 
 -10   1  18       64.41       63.07      5.71 o 
  -9   1  18        0.04        1.46      3.17 o 
  -8   1  18        5.07        0.12      3.84 o 
  -7   1  18       26.40       27.00      5.43 o 
  -6   1  18        3.70        7.14      3.88 o 
  -5   1  18        7.39        3.29      3.88 o 
  -4   1  18        4.92        3.84      3.88 o 
  -3   1  18      196.00      192.59     11.53 o 
  -2   1  18        8.90        7.69      4.66 o 
  -1   1  18      377.24      474.33     25.25 o 
   0   1  18        3.42        1.65      4.66 o 
 -10   2  18       52.78       67.67      5.19 o 
  -9   2  18        0.39        2.71      3.34 o 
  -8   2  18       21.62       17.57      6.59 o 
  -7   2  18      119.25      134.06      8.90 o 
  -6   2  18       58.53       54.43     11.53 o 
  -5   2  18        0.65        1.10      3.88 o 
  -4   2  18        0.23       -3.84      3.88 o 
  -3   2  18       18.15       20.94      5.43 o 
  -2   2  18        1.62        4.94      4.66 o 
  -1   2  18       20.29       25.15      5.78 o 
   0   2  18        8.53        3.79      6.59 o 
   1   2  18       12.41       12.08      7.69 o 
 -10   3  18       20.00       14.85      4.19 o 
  -9   3  18      125.41      140.87      6.96 o 
  -8   3  18        0.09        4.39      5.49 o 
  -7   3  18      136.56      135.95     10.98 o 
  -6   3  18       66.40       65.03      7.14 o 
  -5   3  18       61.31       73.40      7.35 o 
  -4   3  18       11.46       14.78      7.69 o 
  -3   3  18       49.49       46.98      6.21 o 
  -2   3  18        1.15        2.60      4.22 o 
  -1   3  18       31.10       39.39      6.57 o 
   0   3  18        6.30        2.20      5.49 o 
   1   3  18       15.34        4.39      6.59 o 
 -10   4  18       48.37       53.80      8.78 o 
  -9   4  18       19.26       21.83      4.35 o 
  -8   4  18        9.27       12.26      5.49 o 
  -7   4  18        4.72        1.65      3.88 o 
  -6   4  18        9.43        5.49      4.66 o 
  -5   4  18       60.03       74.80      7.14 o 
  -4   4  18        6.01        0.55      3.88 o 
  -3   4  18        2.64        9.33      4.66 o 
  -2   4  18        0.00        1.65      3.88 o 
  -1   4  18       24.22       25.82      5.78 o 
   0   4  18       11.82       14.27      6.59 o 
  -9   5  18       99.90      116.15      9.32 o 
  -8   5  18       39.38       43.92      7.69 o 
  -7   5  18        7.95       12.08      5.49 o 
  -6   5  18       81.23       82.90      7.76 o 
  -5   5  18        1.94        1.70      4.22 o 
  -4   5  18       47.50       38.08      6.21 o 
  -3   5  18       35.24       34.45      6.59 o 
  -2   5  18       78.75       76.88      7.76 o 
  -1   5  18       20.89       31.84      8.78 o 
   0   5  18       40.35       54.90      9.88 o 
  -7   6  18       59.94       92.23     10.98 o 
  -6   6  18       10.58       11.53      4.66 o 
  -5   6  18       32.09       35.01      6.21 o 
  -4   6  18       39.41       34.45      6.59 o 
  -3   6  18        5.00        0.00      7.69 o 
  -1   6  18       39.33       27.45      7.69 o 
  -5   7  18       12.21       23.64      5.49 o 
  -4   7  18        0.12        0.90      4.22 o 
  -3   7  18        0.02       -3.29      3.88 o 
  -7   0  19      216.45      230.58     17.57 o 
  -5   0  19        0.03       -4.39      5.49 o 
  -3   0  19      239.44      297.56     19.76 o 
  -8   1  19        5.39       12.08      6.59 o 
  -7   1  19        7.37        4.39      3.88 o 
  -6   1  19       44.22       50.01      6.21 o 
  -5   1  19       11.54       15.57      4.22 o 
  -4   1  19       34.89       29.60      5.43 o 
  -3   1  19        5.80       13.18      5.43 o 
  -8   2  19        0.55       -4.39      4.39 o 
  -7   2  19       50.80       36.23      8.78 o 
  -6   2  19        0.35       -1.65      3.88 o 
  -5   2  19        0.05        3.49      4.22 o 
  -4   2  19        0.00       -0.55      3.88 o 
  -3   2  19       53.11       52.16      6.99 o 
  -8   3  19        7.98       12.08      6.59 o 
  -7   3  19       46.49       50.51      9.88 o 
  -6   3  19       13.77        7.69      6.59 o 
  -5   3  19        0.01       -3.88      3.88 o 
  -4   3  19        0.04       -2.20      6.04 o 
  -3   3  19        0.35       -1.10      5.49 o 
  -7   4  19        9.89        3.29      6.59 o 
  -6   4  19        4.70       10.98      6.59 o 
  -5   4  19       17.67       12.08      6.59 o 
  -7   5  19       18.95       18.67      7.69 o 
  -6   5  19       47.95       43.92      8.78 o 
                                                 
